# Supplementary material for: Preliminary Evidence of Blood DNA Methylation Changes in Pregnant Women Adhering to a Mediterranean Diet
Source: Epigenomes. 2026 Feb 13;10(1):12. doi: 10.3390/epigenomes10010012 (PMC12921938; doi:10.3390/epigenomes10010012)
Supplement: Supplementary file 1 [file epigenomes-10-00012-s001.zip]

Archive with 1 entries (1 files):
- BioMood_Supplementary_Table.xlsx
