# Supplementary material for: Preliminary Evidence of Blood DNA Methylation Changes in Pregnant Women Adhering to a Mediterranean Diet
Source: Epigenomes. 2026 Feb 13;10(1):12. doi: 10.3390/epigenomes10010012 (PMC12921938; doi:10.3390/epigenomes10010012)
Supplement: Supplementary file 1 [file epigenomes-10-00012-s001.zip › BioMood_Supplementary_Table.xlsx]

## Sheet: SuppTable 1
Supplementary Table 1
Suggestive significant differentially methylated CpGs (p < 1e-05) for HMDA vs LMDA
Chr	Genomic_Position	EffectSize (logFC)	P.Value	Nearest_gene (bp)
18	10453700	-0.088	1.55497e-07	APCDD1 (-925)
8	99318378	-0.048	2.43857e-07	NIPAL2 (-11757)
11	129488337	0.184	1.07146e-06	TMEM45B (-197377)
6	167504840	0.047	1.42423e-06	CCR6 (-31417)
10	22048252	0.05	1.57154e-06	MLLT10 (224980)
4	719927	0.04	1.59845e-06	PCGF3 (20373)
21	46924305	-0.194	1.72279e-06	SLC19A1 (38080)
10	134829071	-0.048	2.17116e-06	GPR123 (-72338)
1	1011561	-0.145	2.20943e-06	RNF223 (-1874)
1	201749312	-0.115	2.30089e-06	IPO9 (-48957)
7	47008924	-0.068	2.3774e-06	TNS3 (570275)
1	4710792	0.168	2.62607e-06	AJAP1 (-4313)
17	36773584	-0.072	2.69556e-06	SRCIN1 (-11401)
22	18956816	-0.058	2.83969e-06	PRODH (-32750)
7	158396122	-0.051	2.87054e-06	PTPRN2 (-15751)
9	140174328	0.036	2.87542e-06	TOR4A (2127)
7	55073235	0.174	3.03056e-06	EGFR (-13559)
7	101848412	-0.036	3.05373e-06	SH2B2 (-79993)
6	17281906	0.033	3.16611e-06	RBM24 (329)
8	57030409	0.125	3.37937e-06	MOS (-3868)
6	138745442	-0.054	4.05785e-06	HEBP2 (20086)
1	45806351	0.052	4.14612e-06	MUTYH (-291)
1	241587527	0.023	4.2059e-06	RGS7 (-66997)
3	128181472	-0.025	4.35964e-06	DNAJB8 (4339)
5	443985	0.166	4.55113e-06	EXOC3 (712)
16	970090	0.041	4.88791e-06	LMF1 (50909)
10	129796230	-0.081	5.65134e-06	PTPRE (90905)
10	118530865	-0.081	5.73092e-06	HSPA12A (-28780)
16	15995213	0.11	5.75297e-06	FOPNL (-12741)
7	55073227	0.143	5.92519e-06	EGFR (-13567)
19	18336535	0.069	5.95582e-06	RAB3A (-21651)
6	150390761	0.044	6.45613e-06	ULBP3 (-530)
20	62330087	-0.028	6.46196e-06	TNFRSF6B (2066)
4	1030989	-0.097	6.94377e-06	FGFRL1 (27222)
7	31592725	-0.06	6.94412e-06	CCDC129 (23354)
9	140507376	-0.049	7.45697e-06	EHMT1 (-6078)
8	110550997	-0.09	7.72572e-06	EBAG9 (-1409)
6	52926207	0.009	7.83595e-06	ICK (393)
9	23820792	0.023	7.86945e-06	ELAVL2 (5271)
16	75143266	0.081	7.97145e-06	LDHD (7399)
12	33741524	0.117	8.04723e-06	SYT10 (-148770)
19	19221352	0.024	8.1052e-06	TMEM161A (27950)
16	88645582	-0.073	8.29432e-06	ZC3H18 (8793)
21	47049469	-0.051	8.63268e-06	PCBP3 (-14139)
8	11666446	-0.132	8.65386e-06	FDFT1 (6326)
10	11936495	-0.035	8.8931e-06	PROSER2 (71098)
3	44945346	-0.044	9.30515e-06	TGM4 (29243)
8	145180575	-0.021	9.48526e-06	FAM203A (-12097)
7	2774191	0.052	9.50757e-06	AMZ1 (55035)
19	10793131	-0.064	9.70472e-06	QTRT1 (-18996)
2	150444797	0.038	9.92757e-06	MMADHC (-681)
8	80525573	0.059	9.94985e-06	STMN2 (2186)
9	37574923	0.058	9.96412e-06	FBXO10 (1327)

## Sheet: SuppTable 2
Supplementary Table 2
Differentially methylated regions with FDR < 0.05 and absolute maximum fold change > 1
Chr	Genomic_Region	DMR_Width	No_CpGs	FDR	Max_logFC	Mean_logFC	Nearest Gene (bp)
chr2	213696042 - 213698184	2143	380	3.9e-115	1.231	0.385	ERBB4 (-293548)
chr17	6557720 - 6560038	2319	203	5.42e-104	2.476	0.895	MED31 (-3925)
chr19	13317326 - 13320419	3094	230	2.59e-98	1.852	0.544	IER2 (56083)
chr2	20868568 - 20872603	4036	358	1.62e-93	1.993	-0.857	GDF7 (4161)
chr7	55071456 - 55073858	2403	171	1.17e-73	1.147	0.452	EGFR (-14137)
chr8	144808886 - 144811797	2912	546	4.03e-60	1.501	0.314	FAM83H (5630)
chr18	74499317 - 74499588	272	48	4.16e-60	1.163	0.832	ZNF236 (-36664)
chr7	947583 - 949859	2277	258	1.63e-59	-2.031	-0.776	GET4 (32532)
chr1	1108462 - 1110167	1706	185	2.37e-58	1.655	0.4	TTLL10 (31)
chr9	90621569 - 90622310	742	87	1.08e-48	1.377	0.684	CDK20 (-32272)
chr4	718876 - 720910	2035	130	2.98e-46	1.231	0.315	PCGF3 (20339)
chr21	45076717 - 45078731	2015	200	7.25e-46	2.313	0.412	HSF2BP (1650)
chr7	4848200 - 4850378	2179	170	7.56e-45	1.235	0.339	AP5Z1 (34036)
chr13	28016209 - 28016625	417	26	9.99e-44	-1.641	-1.372	MTIF3 (8284)
chr2	18765197 - 18766295	1099	146	4.22e-43	1.305	0.363	NT5C1B (5066)
chr12	739280 - 740405	1126	44	4.64e-42	2.591	1.835	NINJ2 (33103)
chr6	170595385 - 170599044	3660	325	1.95e-40	1.756	-0.097	DLL1 (2347)
chr7	127910861 - 127912383	1523	176	5.07e-40	1.152	0.359	LEP (30285)
chr8	144371134 - 144372749	1616	137	1.65e-39	-1.155	-0.48	ZNF696 (-1618)
chr6	170580203 - 170583561	3359	200	3.17e-37	1.386	0.228	DLL1 (17679)
chr8	599525 - 601015	1491	152	2.91e-36	-1.623	-0.619	TDRP (-104489)
chr22	32598479 - 32601736	3258	222	2.69e-35	1.096	0.495	RFPL2 (-643)
chr1	182921633 - 182923309	1677	196	4.08e-35	1.123	0.302	SHCBP1L (34)
chr19	33209411 - 33211758	2348	121	1.43e-34	1.177	0.411	TDRD12 (-395)
chr8	102235322 - 102237682	2361	136	3.75e-34	1.27	0.414	ZNF706 (-18987)
chr9	93879661 - 93881104	1444	143	1.93e-33	1.093	0.34	AUH (243813)
chr6	74103661 - 74104937	1277	107	2.08e-33	1.165	0.483	DDX43 (-172)
chr19	13873961 - 13875951	1991	169	1.03e-32	2.444	0.545	MRI1 (-407)
chr15	29033824 - 29034965	1142	77	1.17e-31	2.046	0.619	GOLGA8M (-76925)
chr20	60860649 - 60861748	1100	76	2.59e-31	-2.333	-0.437	ADRM1 (-16863)
chr4	155701896 - 155704016	2121	219	7.49e-29	1.012	0.275	RBM46 (591)
chr10	124577486 - 124579541	2056	111	1.3e-28	1.208	0.35	CUZD1 (31796)
chr6	17015366 - 17016537	1172	74	2.59e-28	1.43	0.628	STMND1 (-86538)
chr8	1320357 - 1321884	1528	150	3.02e-28	1.199	0.418	DLGAP2 (-128412)
chr6	1553932 - 1556365	2434	108	3.18e-28	1.273	0.433	FOXC1 (-55533)
chr7	64034943 - 64035530	588	24	3.68e-28	-1.465	-1.034	ZNF680 (-11752)
chr8	52320335 - 52322772	2438	236	8.18e-27	1.132	0.294	PXDNL (400452)
chr6	39280541 - 39281515	975	115	1.26e-26	-1.049	0.172	KCNK17 (1301)
chr15	81409649 - 81411085	1437	88	3.21e-26	1.447	0.586	IL16 (-107374)
chr16	50873821 - 50875497	1677	86	5.99e-26	-1.897	0.322	CYLD (97988)
chr8	144267307 - 144268623	1317	126	7.76e-26	-1.159	-0.448	LY6H (-25837)
chr8	42036397 - 42038386	1990	127	8.65e-26	1.004	0.295	AP3M2 (26927)
chr3	136580464 - 136581778	1315	182	5.89e-25	1.168	0.212	NCK1 (71)
chr3	32862307 - 32864002	1696	119	1.58e-24	1.172	0.308	TRIM71 (3644)
chr1	2524107 - 2526475	2369	151	1.79e-24	2.587	-0.103	FAM213B (7077)
chr19	458349 - 460618	2270	152	1.83e-24	-1.17	-0.218	SHC2 (1513)
chr9	96108254 - 96109718	1465	145	2.41e-24	1.151	0.397	C9orf129 (-290)
chr20	42788113 - 42789971	1859	252	1.25e-23	1.065	0.229	JPH2 (27176)
chr5	172096266 - 172097386	1121	180	2.52e-23	1.025	0.378	NEURL1B (28557)
chr5	178156044 - 178156548	505	84	1.83e-22	1.32	0.743	ZNF354A (1407)
chr22	46457058 - 46458339	1282	196	2.27e-22	-1.053	-0.273	WNT7B (-84689)
chr5	178547335 - 178549325	1991	263	3.15e-22	-1.063	0.378	ZNF354C (60914)
chr1	59040648 - 59044171	3524	350	8.24e-22	1.262	0.209	TACSTD2 (757)
chr2	133013028 - 133015817	2790	360	1.08e-21	-1.328	0.189	GPR39 (-159725)
chr5	23506434 - 23507753	1320	100	1.48e-21	1.013	0.369	PRDM9 (-631)
chr10	3598400 - 3598981	582	82	2.43e-21	1.418	0.658	KLF6 (228777)
chr19	19220643 - 19222257	1615	124	6.72e-21	1.181	0.351	TMEM161A (27852)
chr11	129487929 - 129488710	782	94	3.29e-20	1.292	0.362	TMEM45B (-197395)
chr17	79093144 - 79094494	1351	234	1.37e-19	1.3	-0.309	AATK (45998)
chr14	95330845 - 95331478	634	80	1.43e-19	1.073	0.451	GSC (-94599)
chr1	113285035 - 113286573	1539	100	2.25e-19	1.091	0.334	FAM19A3 (22763)
chr11	22213692 - 22215755	2064	187	2.5e-19	1.103	0.185	ANO5 (1)
chr2	131045971 - 131046592	622	104	1e-18	1.149	0.526	IMP4 (-53517)
chr19	47759400 - 47761655	2256	202	1.26e-18	-1.627	0.167	CCDC9 (811)
chr7	128783811 - 128784768	958	51	1.55e-18	-1.334	-0.317	TSPAN33 (-423)
chr8	11665358 - 11666811	1454	132	2.09e-18	-1.12	-0.184	FDFT1 (5964)
chr6	158243192 - 158244315	1124	131	3.99e-18	1.04	0.216	SNX9 (-543)
chr22	17082768 - 17083920	1153	101	5.69e-18	1.04	0.396	CCT8L2 (-9644)
chr4	99064102 - 99065443	1342	102	5.82e-18	1.169	0.365	RAP1GDS1 (-117897)
chr5	135414505 - 135416647	2143	165	5.91e-18	1.401	0.791	TGFBI (50992)
chr1	36785948 - 36788957	3010	389	2.38e-17	1.186	0.196	EVA1B (2303)
chr8	103540419 - 103541046	628	52	3.93e-17	-1.204	-0.472	ODF1 (-23068)
chr9	35790840 - 35792899	2060	120	4.64e-17	-1.143	-0.257	NPR2 (-282)
chr8	145637942 - 145639670	1729	216	4.87e-17	-1.38	-0.258	CPSF1 (-4053)
chr4	72896820 - 72898253	1434	82	6.17e-17	1.097	0.377	NPFFR2 (15)
chr10	37968695 - 37970383	1689	165	9.05e-17	1.215	0.378	MTRNR2L7 (-77680)
chr17	77478463 - 77479967	1505	48	1.29e-16	3.252	-0.26	RBFOX3 (-652)
chr4	3485410 - 3487445	2036	178	1.46e-16	-1.267	-0.238	DOK7 (21389)
chr13	43596577 - 43598056	1480	109	2.83e-16	-1.097	-0.377	DNAJC15 (-23)
chr8	105341496 - 105343159	1664	63	3.35e-16	-1.719	-0.657	DCSTAMP (-9727)
chr14	71107860 - 71110984	3125	240	3.42e-16	1.116	0.057	MED6 (-42038)
chr22	38609371 - 38611414	2044	157	3.79e-16	1.338	-0.154	MAFF (12503)
chr2	3486215 - 3487943	1729	119	6.56e-16	1.539	0.438	ADI1 (36428)
chr1	247694036 - 247695329	1294	133	8.16e-16	-1.39	-0.311	OR2C3 (2459)
chr17	79318616 - 79320653	2038	321	9.82e-16	1.185	0.093	TMEM105 (-15160)
chr6	28058067 - 28059776	1710	89	1.13e-15	-1.137	-0.407	ZNF165 (10168)
chr15	33022570 - 33023594	1025	30	2.02e-15	-1.288	-0.469	GREM1 (12907)
chr19	55598066 - 55600403	2338	203	2.03e-15	-1.066	-0.262	EPS8L1 (11965)
chr12	9216944 - 9218596	1653	187	2.13e-15	1.257	0.251	A2M (50983)
chr9	123604319 - 123606480	2162	172	3.17e-15	-1.344	-0.363	PSMD5 (-137)
chr8	143751024 - 143752265	1242	96	3.91e-15	2.341	0.318	PSCA (-10230)
chr1	144930119 - 144933194	3076	301	4.33e-15	1.133	0.175	PDE4DIP (63366)
chr17	74270112 - 74270499	388	41	5.31e-15	-2.055	-0.942	RNF157 (-33851)
chr1	104614836 - 104616342	1507	86	7.32e-15	1.127	0.313	AMY1C (322561)
chr10	49863421 - 49864867	1447	185	1.12e-14	1.196	0.227	ARHGAP22 (-51147)
chr13	92051001 - 92052943	1943	136	1.36e-14	1.057	0.225	GPC5 (1043)
chr1	146548019 - 146552974	4956	325	1.47e-14	-1.89	-0.59	PRKAB2 (93627)
chr10	94080 - 95953	1874	121	1.98e-14	1.29	0.336	TUBB8 (225)
chr1	2063685 - 2064745	1061	109	2.07e-14	-1.002	-0.243	C1orf86 (61998)
chr19	8590220 - 8592038	1819	154	2.18e-14	-1.098	-0.29	ZNF414 (-12085)
chr1	19110502 - 19111122	621	56	2.44e-14	1.318	0.828	TAS1R2 (75364)
chr19	58549241 - 58549957	717	78	3.01e-14	1.116	0.484	ZSCAN1 (4165)
chr8	125462978 - 125463788	811	66	7.03e-14	1.132	0.494	TRMT12 (335)
chr11	1357750 - 1358980	1231	234	1.35e-13	1.276	0.16	TOLLIP (-27513)
chr10	52419253 - 52420490	1238	69	1.56e-13	3.123	-0.053	SGMS1 (-36128)
chr2	131009248 - 131011544	2297	165	2.87e-13	1.16	0.445	TUBA3E (-54362)
chr2	132056423 - 132057804	1382	78	4.62e-13	1.007	0.451	POTEE (81231)
chr1	42610855 - 42612614	1760	82	6.54e-13	1.063	0.307	GUCA2B (-7358)
chr2	239035865 - 239037974	2110	156	2.29e-12	1.216	0.143	KLHL30 (-10444)
chrX	71525152 - 71527668	2517	319	2.54e-12	1.087	0.176	CITED1 (590)
chr13	53773611 - 53775565	1955	285	2.7e-12	1.02	0.138	OLFM4 (171694)
chr15	78932275 - 78934581	2307	164	2.95e-12	1.053	0.179	CHRNB4 (159)
chr19	33726555 - 33727676	1122	82	3.33e-12	1.34	0.14	SLC7A10 (-10359)
chr21	40176106 - 40177549	1444	123	3.8e-12	1.155	0.137	ETS2 (-404)
chr16	2284117 - 2287611	3495	422	4.21e-12	-1.501	0.078	DNASE1L2 (47)
chr6	151411710 - 151412389	680	54	4.52e-12	2.559	0.512	AKAP12 (-149085)
chr14	76940131 - 76940208	78	10	4.84e-12	-1.255	-0.893	ESRRB (66288)
chr19	1229052 - 1230820	1769	184	8.85e-12	-1.322	-0.142	C19orf26 (8090)
chr3	125708867 - 125710227	1361	124	8.85e-12	1.288	0.671	ROPN1B (21560)
chr7	6475383 - 6476925	1543	51	1.02e-11	1.166	0.347	DAGLB (11489)
chr1	869303 - 869402	100	7	1.15e-11	-1.556	-0.688	SAMD11 (8234)
chr11	6291447 - 6293029	1583	150	1.17e-11	1.131	0.362	CCKBR (11272)
chr8	636797 - 638382	1586	233	1.21e-11	-1.494	-0.638	TDRP (-141808)
chr9	130329856 - 130331650	1795	146	6.06e-11	1.129	0.058	FAM129B (614)
chr22	46422710 - 46423927	1218	130	7.9e-11	-1.824	0.245	WNT7B (-50309)
chr22	47168906 - 47169983	1078	38	9.99e-11	1.429	0.435	TBC1D22A (10926)
chr1	43814075 - 43815324	1250	162	1.15e-10	-1.087	-0.379	CDC20 (-9985)
chr20	58507904 - 58509611	1708	331	1.34e-10	1.029	0.137	SYCP2 (-47)
chr4	3764957 - 3765975	1019	50	1.96e-10	1.108	0.286	ADRA2C (-2659)
chr6	168216295 - 168216720	426	46	2.22e-10	1.089	0.401	MLLT4 (-11164)
chr13	113683861 - 113685297	1437	125	2.59e-10	2.399	0.207	MCF2L (61044)
chr10	127461997 - 127463435	1439	189	2.66e-10	1.268	0.317	MMP21 (1674)
chr5	50806 - 51899	1094	173	3.13e-10	1.447	0.307	PLEKHG4B (-89021)
chr6	167504829 - 167504865	37	8	3.23e-10	1.263	0.727	CCR6 (-31410)
chr11	116658117 - 116662312	4196	313	3.24e-10	1.049	0.114	ZNF259 (-1448)
chr3	16215248 - 16216831	1584	38	3.42e-10	-1.68	-0.325	GALNT15 (-117)
chr19	40871085 - 40872573	1489	66	4.32e-10	1.001	0.226	PLD3 (17237)
chr17	72349637 - 72350711	1075	68	4.47e-10	-1.007	-0.322	BTBD17 (7911)
chr5	171056823 - 171057613	791	58	4.56e-10	-1.142	-0.586	SMIM23 (-155658)
chr10	1404611 - 1406509	1899	360	4.62e-10	-1.225	0.265	WDR37 (310082)
chr1	24228822 - 24230461	1640	195	5.42e-10	1.245	0.127	FUCA1 (-34857)
chr6	1388806 - 1390094	1289	132	5.45e-10	1.28	0.118	FOXF2 (-619)
chr2	132404387 - 132404744	358	28	5.8e-10	1.07	0.434	MZT2A (-154570)
chr4	725502 - 727596	2095	88	6.67e-10	-1.297	0.162	PCGF3 (26995)
chr20	23028081 - 23029369	1289	206	7.09e-10	1.053	0.216	THBD (1653)
chr1	16161976 - 16164123	2148	260	7.43e-10	1.044	0.228	SPEN (-11310)
chr19	52489394 - 52490639	1246	87	7.44e-10	1.191	0.176	ZNF350 (63)
chr7	77669140 - 77670213	1074	76	8.37e-10	-2.522	-0.454	PHTF2 (200229)
chr21	42619007 - 42620194	1188	61	8.53e-10	1.403	0.452	FAM3B (-69061)
chr6	158090844 - 158091163	320	24	9.08e-10	-1.119	-0.396	SNX9 (-153293)
chr16	90015393 - 90016605	1213	109	1.03e-09	-1.089	-0.232	DEF8 (816)
chrX	21957917 - 21959263	1347	127	1.12e-09	1.074	0.145	SMS (-101)
chr2	142887725 - 142889173	1449	173	1.25e-09	1.215	0.187	LRP1B (821)
chr17	1106553 - 1107960	1408	125	1.25e-09	1.065	0.3	ABR (-24088)
chr20	60812020 - 60814247	2228	116	1.31e-09	-2.695	0.066	OSBPL2 (-447)
chr3	197225202 - 197226515	1314	100	1.31e-09	1.136	0.303	BDH1 (57000)
chrX	149935794 - 149936906	1113	20	1.49e-09	1.389	0.543	MTMR1 (74467)
chr1	159907503 - 159908205	703	21	1.69e-09	1.518	0.772	IGSF9 (7532)
chr4	778235 - 781273	3039	292	2.01e-09	-1.147	0.015	CPLX1 (40232)
chr6	31038593 - 31039181	589	16	2.07e-09	-2.473	-0.547	C6orf15 (41449)
chr7	63505146 - 63506330	1185	75	2.82e-09	-1.483	-0.459	ZNF727 (-83)
chr1	7843983 - 7845799	1817	230	3.04e-09	1.216	0.104	PER3 (128)
chr22	27152635 - 27153133	499	93	3.15e-09	1.319	0.306	CRYBA4 (134956)
chr7	158396118 - 158396165	48	12	3.53e-09	-1.453	-0.357	PTPRN2 (-15770)
chr1	11750481 - 11752597	2117	351	3.61e-09	1.089	0.056	MAD2L2 (168)
chr7	156432245 - 156433438	1194	229	3.93e-09	1.003	0.146	C7orf13 (507)
chr8	38324509 - 38327069	2561	375	4.01e-09	-1.76	-0.022	FGFR1 (-426)
chr12	133085873 - 133087493	1621	116	4.16e-09	1.192	0.522	FBRSL1 (20546)
chr17	27070136 - 27072065	1930	189	4.33e-09	-1.26	-0.09	TRAF4 (98)
chr6	17281287 - 17283114	1828	176	4.7e-09	1.197	0.135	RBM24 (623)
chr1	110253977 - 110255146	1170	95	5.44e-09	1.249	0.615	GSTM5 (-316)
chr17	77706692 - 77707093	402	34	5.46e-09	-1.264	-0.596	ENPP7 (2211)
chr4	4576493 - 4578041	1549	137	6.16e-09	1.087	0.237	STX18 (-33512)
chr8	70854324 - 70855147	824	69	6.18e-09	1.137	0.369	SLCO5A1 (-107436)
chr16	31438707 - 31439753	1047	139	8.13e-09	1.107	0.321	COX6A2 (519)
chr1	248099721 - 248101032	1312	122	8.71e-09	-1.23	-0.65	OR2L13 (-117)
chr2	87575934 - 87576445	512	60	9.44e-09	1.203	0.496	PLGLB1 (-327214)
chr10	11936141 - 11937180	1040	122	1.06e-08	2.651	-0.035	PROSER2 (71263)
chr10	102321736 - 102322912	1177	179	1.37e-08	1.049	0.224	HIF1AN (26708)
chr15	56298965 - 56299637	673	38	1.6e-08	1.093	0.623	NEDD4 (-89972)
chr15	89455349 - 89457412	2064	122	1.9e-08	1.124	0.231	MFGE8 (262)
chr11	2812416 - 2813529	1114	182	1.99e-08	-1.186	0.216	CDKN1C (94139)
chr8	22429145 - 22430544	1400	41	2.25e-08	-1.065	-0.265	PDLIM2 (-6410)
chr10	44184401 - 44186122	1722	197	2.43e-08	1.231	0.182	ZNF32 (-41109)
chr10	135202232 - 135203692	1461	102	2.47e-08	-1.134	-0.346	ENSG00000254536 (-1376)
chr1	226250239 - 226251595	1357	194	2.72e-08	-1.217	0.094	H3F3A (-761)
chr17	113580 - 114390	811	102	2.76e-08	3.178	0.114	DOC2B (-82558)
chr11	117698893 - 117700222	1330	62	2.98e-08	-1.058	-0.328	FXYD2 (-4098)
chr7	23245295 - 23246897	1603	146	3.02e-08	1.126	0.27	NUPL2 (24650)
chr4	2417681 - 2418716	1036	69	3.05e-08	-1.036	-0.148	ZFYVE28 (2192)
chr13	114825447 - 114826809	1363	118	3.31e-08	2.468	0.174	RASA3 (71958)
chr13	46728536 - 46729189	654	10	3.75e-08	-1.501	-0.653	CPB2 (-49701)
chr3	127347683 - 127349493	1811	234	3.86e-08	1.448	0.101	PODXL2 (564)
chr17	38346726 - 38347143	418	23	4.35e-08	1.097	0.406	RAPGEFL1 (12692)
chr13	53419385 - 53421945	2561	526	4.49e-08	-1.132	0.135	PCDH8 (2110)
chr2	102866735 - 102868029	1295	175	6.09e-08	-1.027	0.049	IL1RL1 (-60580)
chr11	125773242 - 125774843	1602	146	6.22e-08	1.091	0.188	DDX25 (-216)
chr8	1364352 - 1365907	1556	118	6.43e-08	1.026	0.377	DLGAP2 (-84403)
chr19	13950947 - 13952125	1179	74	6.45e-08	1.124	0.289	NANOS3 (-36525)
chr7	960411 - 965596	5186	266	7.28e-08	-1.428	-0.213	ADAP1 (31330)
chr16	88908925 - 88910905	1981	104	7.56e-08	-2.716	0.028	GALNS (13459)
chr11	124669096 - 124671313	2218	218	7.7e-08	-1.066	0.083	ESAM (-38024)
chr6	150389900 - 150391170	1271	144	7.91e-08	1.268	0.153	ULBP3 (-304)
chr1	19185772 - 19187238	1467	26	8.06e-08	-3.53	-0.129	TAS1R2 (-329)
chr13	113594672 - 113594832	161	20	8.29e-08	-1.098	-0.505	MCF2L (-28783)
chr15	101084392 - 101085389	998	167	9.13e-08	1.141	0.469	CERS3 (35)
chr8	145751749 - 145753142	1394	276	9.62e-08	-1.026	-0.142	LRRC24 (-43)
chr7	21301711 - 21301724	14	6	9.92e-08	2.743	1.702	SP4 (-165935)
chr10	38382681 - 38384692	2012	171	1.01e-07	1.023	0.089	ZNF37A (411)
chr2	45155175 - 45157198	2024	344	1.09e-07	1.294	0.142	SIX3 (-12716)
chr13	114162997 - 114164764	1768	53	1.27e-07	1.528	0.514	TMCO3 (18570)
chr2	98274372 - 98275693	1322	83	1.39e-07	1.095	0.148	ACTR1B (5538)
chr17	9065450 - 9066775	1326	62	1.41e-07	-1.492	-0.081	NTN1 (141253)
chr2	99870981 - 99872953	1973	31	1.54e-07	2.275	0.371	LYG2 (-397)
chr17	18285715 - 18286711	997	118	1.57e-07	1.053	0.284	EVPLL (5237)
chr4	126278957 - 126278999	43	6	1.59e-07	-3.391	-1.299	FAT4 (41424)
chr22	38694840 - 38696062	1223	54	1.67e-07	-1.596	-0.112	CSNK1E (17962)
chr7	29605237 - 29606986	1750	129	1.68e-07	1.046	0.098	PRR15 (2684)
chr5	132158345 - 132159606	1262	131	1.9e-07	1.057	0.238	SHROOM1 (7615)
chr11	43568838 - 43569882	1045	135	1.94e-07	1.028	0.189	HSD17B12 (-132899)
chr17	701819 - 701878	60	6	2.16e-07	3.57	1.422	GLOD4 (-16267)
chr7	53168824 - 53168839	16	8	2.5e-07	3.079	1.107	POM121L12 (65482)
chr19	6926357 - 6926397	41	8	2.69e-07	1.255	0.768	EMR1 (38794)
chr5	178287469 - 178288730	1262	88	3.12e-07	-1.311	-0.292	ZNF354B (1145)
chr5	750162 - 752444	2283	54	3.25e-07	-2.145	-0.476	ZDHHC11B (15764)
chr2	66672449 - 66674355	1907	234	3.25e-07	1.03	0.211	MEIS1 (10870)
chr8	65710718 - 65711795	1078	172	3.36e-07	1.145	0.135	CYP7B1 (62)
chr2	161504736 - 161504944	209	38	3.37e-07	1.024	0.451	RBMS1 (-154535)
chr3	194573230 - 194574470	1241	48	3.88e-07	-3.043	-0.221	LSG1 (-180644)
chr1	4710779 - 4711441	663	10	4.13e-07	1.005	0.324	AJAP1 (-3995)
chr17	44343650 - 44344549	900	125	5.08e-07	1.02	0.236	LRRC37A (-28398)
chr1	12213014 - 12213577	564	24	5.56e-07	1.069	0.342	TNFRSF1B (-13765)
chr1	153599479 - 153600763	1285	64	6.07e-07	-1.174	-0.501	S100A1 (-752)
chr2	132201737 - 132203257	1521	75	6.07e-07	1.453	0.332	TUBA3D (-31169)
chr9	107689992 - 107691631	1640	134	6.19e-07	1.045	0.229	ABCA1 (-293)
chr5	3602062 - 3603665	1604	216	6.37e-07	1.072	0.16	IRX1 (6695)
chr1	94476519 - 94477654	1136	31	6.56e-07	2.541	0.08	GCLM (-102120)
chr18	76069002 - 76070182	1181	118	7.12e-07	-1.063	0.21	SALL3 (-670683)
chr16	55866472 - 55867302	831	75	7.24e-07	-1.174	-0.297	CES1 (183)
chr19	294042 - 295848	1807	97	8.1e-07	1.114	0.206	PPAP2C (-3775)
chr19	19282451 - 19282555	105	6	8.29e-07	1.676	0.233	MEF2BNB-MEF2B (20437)
chr19	57617602 - 57618448	847	156	8.49e-07	1.053	0.175	USP29 (-13386)
chr10	88727449 - 88728948	1500	155	9.04e-07	1.092	0.215	ADIRF (249)
chr17	45401733 - 45401948	216	26	9.08e-07	1.152	0.733	ITGB3 (70628)
chr11	2559709 - 2560955	1247	66	9.29e-07	-1.968	-0.162	KCNQ1 (94111)
chr7	29522931 - 29523411	481	16	1e-06	1.17	0.485	PRR15 (-80256)
chr3	197282762 - 197283770	1009	103	1.02e-06	1.193	0.148	BDH1 (-408)
chr9	37574338 - 37575033	696	12	1.06e-06	1.016	0.226	FBXO10 (1565)
chr6	164392912 - 164394794	1883	111	1.16e-06	1.31	0.292	QKI (558178)
chr14	102973213 - 102975856	2644	428	1.18e-06	1.119	0.168	ANKRD9 (1594)
chr9	115821098 - 115822126	1029	25	1.22e-06	1.049	0.591	ZFP37 (-2616)
chr8	10621769 - 10621961	193	26	1.23e-06	3.265	0.274	SOX7 (-33843)
chr9	131708951 - 131710952	2002	295	1.25e-06	1.016	0.026	NUP188 (-27)
chr19	38712997 - 38713968	972	84	1.32e-06	1.059	0.298	DPF1 (1408)
chr5	178486470 - 178488101	1632	174	1.33e-06	1.021	0.192	ZNF354C (-131)
chr10	1443775 - 1445170	1396	56	1.35e-06	1.506	0.12	ADARB2 (335198)
chr9	72130750 - 72132174	1425	253	1.37e-06	1	0.198	APBA1 (155760)
chr16	2546265 - 2547638	1374	148	1.52e-06	1.011	0.031	ENSG00000260272 (918)
chr11	368351 - 369160	810	64	1.71e-06	1.076	0.287	B4GALNT4 (-1049)
chr17	48070225 - 48070854	630	56	1.72e-06	-1.275	0.098	DLX3 (2049)
chr1	43351860 - 43353651	1792	100	1.8e-06	2.558	0.024	ZNF691 (40448)
chr14	88945140 - 88946461	1322	237	1.86e-06	-1.052	-0.174	PTPN21 (75277)
chr13	77366957 - 77366977	21	4	1.92e-06	-1.027	-0.865	KCTD12 (93558)
chr20	58661914 - 58663608	1695	181	1.96e-06	1.061	0.317	CDH26 (129279)
chr18	77312613 - 77314100	1488	114	2e-06	-1.963	0.071	CTDP1 (-126445)
chr10	47653506 - 47654476	971	133	2.03e-06	1.758	-0.019	ANTXRL (-4243)
chr4	1512347 - 1513360	1014	72	2.07e-06	-1.163	-0.419	NKX1-1 (-112734)
chr10	135015755 - 135019084	3330	245	2.12e-06	3.673	0.121	UTF1 (-26359)
chr16	29331786 - 29332971	1186	24	2.16e-06	1.099	0.025	NPIPB11 (82972)
chr1	240160817 - 240161616	800	181	2.21e-06	1.18	0.221	FMN2 (-93964)
chr17	18584624 - 18586509	1886	91	2.23e-06	1.821	-0.192	ZNF286B (6)
chrX	112084102 - 112085265	1164	130	2.27e-06	-1.099	-0.111	AMOT (-18329)
chr7	1587483 - 1589887	2405	149	2.28e-06	1.157	0.112	TMEM184A (7381)
chr19	41316186 - 41317192	1007	119	2.41e-06	1.078	0.234	EGLN2 (11239)
chr20	43941031 - 43942566	1536	36	2.41e-06	-1.026	0.022	MATN4 (-4629)
chr5	7869616 - 7870690	1075	90	2.43e-06	1.033	-0.095	MTRR (936)
chr1	75599532 - 75601515	1984	184	2.45e-06	1.327	0.017	LHX8 (6404)
chr7	64042539 - 64043194	656	65	2.62e-06	1.026	0.362	ZNF680 (-19382)
chr9	115851913 - 115852587	675	21	2.74e-06	1.172	0.58	ZFP37 (-33254)
chr15	101093779 - 101094574	796	37	3.07e-06	-1.336	0.096	CERS3 (-9251)
chr5	176893290 - 176895200	1911	144	3.07e-06	2.221	-0.071	DBN1 (5954)
chr17	29717529 - 29719313	1785	201	3.12e-06	-1.302	0.063	RAB11FIP4 (-221)
chr11	353376 - 354071	696	44	3.24e-06	2.477	0.204	B4GALNT4 (-16081)
chr17	59533635 - 59535254	1620	240	3.43e-06	-1.098	0.021	TBX4 (637)
chr20	62492681 - 62494329	1649	331	3.5e-06	1.734	0.065	ABHD16B (939)
chr14	30395190 - 30397351	2162	215	3.55e-06	1.334	0.094	PRKD1 (678)
chr6	84140366 - 84141548	1183	173	3.71e-06	1.135	0.122	ME1 (-167)
chr9	1044952 - 1047871	2920	220	3.75e-06	1.206	0.253	DMRT2 (-3943)
chr8	144035193 - 144035867	675	21	3.81e-06	-1.053	-0.341	CYP11B2 (-36271)
chr5	180614561 - 180615092	532	42	4.02e-06	1.165	0.345	TRIM7 (17346)
chr1	160206924 - 160206935	12	6	4.07e-06	1.219	0.671	DCAF8 (25312)
chr3	155027480 - 155028574	1095	56	4.31e-06	1.248	0.417	MME (230591)
chr1	5346548 - 5346673	126	4	4.32e-06	2.865	2.282	AJAP1 (631505)
chr10	73537415 - 73537538	124	14	4.48e-06	-1.336	-0.404	C10orf54 (-4221)
chr1	117111989 - 117113550	1562	136	4.85e-06	1.053	-0.061	CD58 (892)
chr21	46709732 - 46710232	501	20	4.99e-06	-1.38	-0.247	POFUT2 (-2169)
chr9	41954248 - 41954522	275	17	5.03e-06	1.348	0.848	SPATA31A5 (453706)
chrX	152864265 - 152865564	1300	180	5.12e-06	1.339	0.027	DUSP9 (-47736)
chr10	17689470 - 17689482	13	4	5.14e-06	1.251	0.566	STAM (3352)
chr13	114766711 - 114767950	1240	107	5.38e-06	1.272	0.074	RASA3 (130756)
chr2	28632271 - 28632377	107	12	5.89e-06	1.027	0.531	FOSL2 (16599)
chr5	176558658 - 176559917	1260	221	6.26e-06	1.085	0.194	NSD1 (-1639)
chr19	55781972 - 55782059	88	10	6.35e-06	-1.177	-0.786	HSPBP1 (9713)
chr12	132871571 - 132872838	1268	98	6.69e-06	1.405	0.254	GALNT9 (-181631)
chr8	22089097 - 22091888	2792	108	7e-06	1.428	0	POLR3D (-12256)
chr1	1615626 - 1615812	187	23	7.01e-06	1.37	0.092	SLC35E2B (8364)
chr16	419772 - 420345	574	74	7.07e-06	1.387	0.441	MRPL28 (469)
chr8	22132316 - 22133622	1307	138	7.34e-06	1.201	0.186	PIWIL2 (159)
chr21	46143443 - 46143875	433	74	7.5e-06	1.122	0.1	TSPEAR (-12164)
chr1	201856874 - 201859874	3001	152	7.63e-06	2.477	-0.052	SHISA4 (538)
chr4	122685100 - 122686529	1430	212	8.28e-06	-1.014	0.018	TMEM155 (526)
chr13	28239969 - 28240144	176	32	9.3e-06	1.164	0.212	POLR1D (45153)
chr8	144870535 - 144871968	1434	60	9.3e-06	2.356	0.133	SCRIB (26298)
chr13	111465090 - 111466434	1345	179	9.5e-06	1.046	0.202	ING1 (98433)
chr8	2001827 - 2002639	813	29	9.71e-06	-1.759	-0.388	MYOM2 (9078)
chr9	19786951 - 19787182	232	4	9.71e-06	2.269	1.063	SLC24A2 (-140)
chr6	105388153 - 105389545	1393	345	9.99e-06	1.104	0.086	LIN28B (-16074)
chr16	55794031 - 55795707	1677	87	1.06e-05	1.38	-0.334	CES1 (72201)
chr16	968213 - 973142	4930	354	1.07e-05	2.306	0.011	LMF1 (50322)
chrX	308013 - 309595	1583	144	1.08e-05	-1.116	-0.033	PPP2R3B (38641)
chr8	54626707 - 54626734	28	6	1.1e-05	1.083	0.404	ATP6V1H (129102)
chr14	60581520 - 60582162	643	9	1.12e-05	2.137	0.863	PCNXL4 (23212)
chr10	92616718 - 92617941	1224	226	1.17e-05	1.139	0.09	HTR7 (126)
chr5	442574 - 444254	1681	203	1.24e-05	1.223	0.098	EXOC3 (141)
chr5	178455118 - 178455198	81	8	1.24e-05	-3.585	-1.107	ZNF879 (4405)
chrX	330984 - 332506	1523	177	1.27e-05	-1.005	-0.178	PPP2R3B (15700)
chr10	386659 - 387614	956	60	1.27e-05	1.004	0.141	ZMYND11 (206712)
chr7	127879920 - 127880331	412	10	1.27e-05	1.049	0.253	LEP (-1212)
chr8	94710694 - 94713207	2514	213	1.32e-05	1.211	-0.006	FAM92A1 (-785)
chr7	1198456 - 1201288	2833	244	1.33e-05	1.679	0.147	ZFAND2A (-58)
chr17	17919970 - 17920707	738	16	1.33e-05	1.002	0.099	ATPAF2 (22144)
chr8	126498445 - 126499183	739	28	1.36e-05	1.064	0.136	TRIB1 (56251)
chr10	62703903 - 62705292	1390	130	1.36e-05	-1.132	-0.063	RHOBTB1 (-592)
chr13	19239661 - 19240082	422	44	1.4e-05	1.083	0.322	TUBA3C (516121)
chr3	195489081 - 195490349	1269	169	1.46e-05	1.235	0.52	MUC20 (41962)
chr3	185000000 - 185001596	1597	100	1.46e-05	1.02	0.245	EHHADH (-28912)
chr22	39784481 - 39785135	655	97	1.46e-05	-1.397	-0.55	TAB1 (-10938)
chr22	18956764 - 18957866	1103	50	1.47e-05	-1.259	-0.139	PRODH (-33249)
chr17	70967070 - 70967266	197	14	1.47e-05	-1.185	-0.194	SLC39A11 (121659)
chr19	647803 - 649551	1749	183	1.6e-05	1.126	0.02	FGF22 (8782)
chr4	30721995 - 30723914	1920	308	1.64e-05	1.06	0.184	PCDH7 (-91)
chr22	17265143 - 17265252	110	12	1.68e-05	3.211	0.58	XKR3 (37392)
chr7	156031562 - 156031684	123	20	1.69e-05	-1.139	-0.411	C7orf13 (401725)
chr21	47470311 - 47472573	2263	92	1.69e-05	1.843	-0.146	COL6A2 (-46569)
chr22	22584843 - 22585630	788	22	1.72e-05	-1.281	-0.478	VPREB1 (-13851)
chr17	8924666 - 8926920	2255	480	1.76e-05	1.05	0.028	NTN1 (934)
chr19	18642604 - 18642659	56	4	1.77e-05	-1.119	-0.658	ELL (-9694)
chr7	156399973 - 156401053	1081	200	1.79e-05	1.355	0.246	C7orf13 (32835)
chr20	1877464 - 1879211	1748	60	1.79e-05	-1.57	-0.135	SIRPA (2395)
chr14	105370983 - 105372245	1263	37	1.81e-05	-1.028	-0.356	PLD4 (-19546)
chr20	13183378 - 13183456	79	8	1.82e-05	1.095	0.593	ISM1 (-19001)
chr15	41913174 - 41914512	1339	241	1.83e-05	1.12	0.138	MGA (-38767)
chr17	79454735 - 79455823	1089	236	1.84e-05	1.303	0.191	ACTG1 (24528)
chr20	43936663 - 43937468	806	50	1.85e-05	-1.188	-0.48	MATN4 (104)
chr17	3850180 - 3851398	1219	104	1.93e-05	-1.008	0.079	ATP2A3 (16796)
chr21	32930405 - 32933275	2871	464	1.99e-05	1.032	0.073	TIAM1 (-550)
chr11	379077 - 380768	1692	296	1.99e-05	-1.091	0.116	B4GALNT4 (10118)
chr15	81425690 - 81426821	1132	70	2.03e-05	1.198	0.41	IL16 (-91486)
chr6	58142697 - 58142754	58	8	2.04e-05	1.402	0.812	PRIM2 (960303)
chr22	47165145 - 47165253	109	14	2.04e-05	1.161	0.346	TBC1D22A (6681)
chr3	187870863 - 187871836	974	88	2.06e-05	1.183	0.137	LPP (-59372)
chr1	207842303 - 207843966	1664	140	2.08e-05	1.047	0.287	CR1L (24615)
chr8	99318378 - 99318408	31	6	2.17e-05	-1.417	-0.408	NIPAL2 (-11772)
chr15	92614449 - 92614494	46	8	2.21e-05	2.074	0.837	SLCO3A1 (217546)
chr14	22313675 - 22314174	500	8	2.21e-05	-1.011	-0.38	OR4E2 (180627)
chr1	2237992 - 2240519	2528	229	2.29e-05	-1.167	0.051	SKI (79121)
chr16	87345118 - 87345175	58	6	2.33e-05	1.772	0.851	FBXO31 (72217)
chr5	169784957 - 169785092	136	9	2.33e-05	1.238	0.275	KCNMB1 (31657)
chr3	150237138 - 150238558	1421	76	2.36e-05	1.255	0.147	EIF2A (-26633)
chr6	157322417 - 157323293	877	26	2.37e-05	2.837	0.294	ARID1B (223792)
chr11	61914190 - 61915145	956	46	2.39e-05	1.117	0.293	INCENP (23222)
chr21	44141460 - 44141521	62	7	2.47e-05	-3.956	-1.215	PDE9A (67625)
chr5	178415944 - 178416956	1013	50	2.49e-05	3.143	0.306	GRM6 (5674)
chr3	11227410 - 11227460	51	6	2.55e-05	3.189	1.168	HRH1 (-66950)
chr5	177397609 - 177398434	826	82	2.7e-05	1.055	0.301	PROP1 (25222)
chr1	154474089 - 154475699	1611	394	2.73e-05	1.002	0.148	SHE (-305)
chr3	15115335 - 15116383	1049	44	2.95e-05	1.306	0.211	MRPS25 (-9017)
chr4	146830682 - 146831140	459	22	3.08e-05	-1.061	-0.465	ZNF827 (28712)
chr12	133016265 - 133016820	556	46	3.1e-05	1.198	0.031	FBRSL1 (-49595)
chr6	70992276 - 70993875	1600	122	3.16e-05	1.21	0.168	COL9A1 (19711)
chr1	6149031 - 6149591	561	42	3.19e-05	-2.621	-0.311	KCNAB2 (43330)
chr19	1094310 - 1096085	1776	162	3.24e-05	-1.363	0.066	POLR2E (401)
chr19	11447879 - 11448019	141	20	3.24e-05	1.191	0.117	RAB3D (2395)
chr5	170813908 - 170815385	1478	194	3.28e-05	1.045	0.115	NPM1 (-6)
chr4	6247167 - 6248115	949	134	3.32e-05	-1.01	0.173	WFS1 (-23936)
chr19	450940 - 451359	420	56	3.35e-05	1.646	0.287	SHC2 (9847)
chr15	31372683 - 31373179	497	46	3.49e-05	-1.055	-0.326	TRPM1 (80545)
chr22	21982391 - 21983766	1376	185	3.56e-05	-2.652	0.121	YDJC (1275)
chr1	198567998 - 198568203	206	12	3.56e-05	-1.124	-0.51	PTPRC (-40070)
chr10	95314872 - 95314901	30	4	3.61e-05	1.37	0.108	FFAR4 (-11536)
chr16	49872323 - 49873478	1156	139	3.62e-05	1.091	0.159	ZNF423 (-16250)
chr19	10397870 - 10398807	938	120	3.63e-05	1.075	0.17	ICAM4 (688)
chr2	26915208 - 26916623	1416	152	3.67e-05	1.106	0.138	KCNK3 (296)
chr16	1152395 - 1152618	224	32	3.68e-05	1.113	0.019	C1QTNF8 (-6262)
chr1	55180439 - 55181558	1120	82	3.69e-05	1.015	0.162	PARS2 (49189)
chr3	131245528 - 131246182	655	84	3.72e-05	1.079	0.199	MRPL3 (-24042)
chr7	129780418 - 129781723	1306	172	3.72e-05	1.155	0.145	TMEM209 (64268)
chr1	178252722 - 178253280	559	12	3.77e-05	1.049	0.244	RASAL2 (189725)
chr14	21737180 - 21738517	1338	120	3.91e-05	1.268	0.172	HNRNPC (-210)
chr10	134925763 - 134926878	1116	153	4.02e-05	-2.088	-0.143	GPR123 (24911)
chr15	72546809 - 72546846	38	4	4.1e-05	-1.566	-0.185	PARP6 (18135)
chr9	138911103 - 138912274	1172	94	4.16e-05	-1.675	-0.037	NACC2 (30738)
chr21	44140226 - 44140281	56	8	4.28e-05	-3.417	-0.761	PDE9A (66388)
chr14	70690287 - 70690705	419	35	4.32e-05	-1.134	-0.626	SLC8A3 (-34709)
chr16	85839344 - 85839544	201	21	4.33e-05	1.173	0.126	COX4I1 (6145)
chr5	179315463 - 179315872	410	20	4.35e-05	-1.389	-0.343	TBC1D9B (19192)
chr1	91190392 - 91192200	1809	210	4.36e-05	-1.004	0.129	BARHL2 (-8502)
chr1	110155499 - 110156895	1397	28	4.39e-05	-3.611	-0.179	GNAT2 (-518)
chr12	31233184 - 31233210	27	6	4.59e-05	-1.799	-0.868	DDX11 (6418)
chr8	1338731 - 1339853	1123	44	4.6e-05	1.528	0.152	DLGAP2 (-110240)
chr7	105318844 - 105319906	1063	72	4.7e-05	1.006	0.16	EFCAB10 (-97432)
chr11	18158797 - 18159843	1047	40	4.84e-05	-1.094	-0.228	MRGPRX3 (16818)
chr4	2439358 - 2439762	405	35	4.92e-05	-4.276	-0.446	ENSG00000249428 (-12140)
chr15	80732546 - 80733539	994	18	4.95e-05	-1.045	-0.005	ARNT2 (36349)
chr16	15252838 - 15253020	183	24	4.97e-05	2.418	0.155	RRN3 (-64755)
chr10	42862876 - 42863595	720	77	5.05e-05	-1.534	-0.483	ZNF33B (270757)
chr17	20919911 - 20919944	34	6	5.16e-05	1.101	0.379	USP22 (26425)
chr9	21694500 - 21695123	624	20	5.16e-05	-3.264	-0.192	MTAP (-107731)
chr17	55962111 - 55963459	1349	140	5.17e-05	1.028	0.189	MRPS23 (-35368)
chr10	24672756 - 24672796	41	6	5.24e-05	-1.055	-0.79	KIAA1217 (174683)
chr22	51093963 - 51094821	859	18	5.37e-05	1.216	0.525	SHANK3 (-18678)
chr9	137006660 - 137006940	281	6	5.42e-05	1.071	0.282	WDR5 (5590)
chr20	60914916 - 60915116	201	25	5.44e-05	-1.624	-0.376	LAMA5 (27352)
chr14	100203730 - 100204555	826	76	5.48e-05	1.044	0.228	CYP46A1 (53491)
chrX	154034330 - 154034817	488	19	5.48e-05	1.186	0.228	MPP1 (-777)
chr6	138225759 - 138226267	509	13	5.56e-05	1.047	0.474	TNFAIP3 (37432)
chr7	115057851 - 115057864	14	7	5.58e-05	-1.806	-0.84	MDFIC (495648)
chr15	27127523 - 27128935	1413	114	5.69e-05	1.163	0.098	GABRA5 (16719)
chr10	134472036 - 134472408	373	50	5.78e-05	1.205	0.152	INPP5A (120898)
chr14	106362646 - 106363052	407	12	5.78e-05	1.221	0.271	TMEM121 (369909)
chr1	117487232 - 117488220	989	96	5.82e-05	-1.113	-0.044	PTGFRN (35047)
chr17	568399 - 568581	183	34	5.94e-05	2.655	0.226	VPS53 (49606)
chr1	26617691 - 26617865	175	22	6.16e-05	-2.53	-0.008	SH3BGRL3 (12111)
chr4	106553125 - 106553850	726	19	6.49e-05	-1.75	-0.844	GSTCD (-76488)
chr14	70037638 - 70040462	2825	496	6.49e-05	1.015	0.184	KIAA0247 (-39263)
chr8	20131725 - 20132638	914	22	6.63e-05	-1.893	0.083	LZTS1 (29293)
chr10	765941 - 766566	626	46	6.85e-05	-3.741	-0.353	DIP2C (-30647)
chr16	4998092 - 4999073	982	14	7.09e-05	1.424	0.002	SEC14L5 (-9736)
chr21	44561270 - 44562213	944	56	7.1e-05	-1.036	-0.29	CRYAA (-27377)
chr14	66479648 - 66479685	38	15	7.18e-05	1.198	-0.186	GPHN (-494459)
chr14	89672840 - 89672986	147	22	7.24e-05	1.147	0.392	TTC8 (381907)
chr7	153748166 - 153749427	1262	149	7.35e-05	1.006	0.128	DPP6 (-969)
chr7	1785215 - 1787372	2158	319	7.51e-05	1.188	0.01	ELFN1 (58538)
chr5	180532232 - 180532593	362	17	7.54e-05	-1.544	-0.697	OR2V1 (19892)
chr12	31133021 - 31133067	47	6	7.55e-05	-1.681	-1.016	TSPAN11 (53152)
chr1	223925134 - 223925179	46	6	7.56e-05	1.103	0.568	CAPN2 (25122)
chr14	102918774 - 102918993	220	38	7.75e-05	-1.302	-0.2	ANKRD9 (57245)
chr2	131185300 - 131185554	255	46	7.81e-05	1.229	0.458	PTPN18 (71847)
chr1	874762 - 876834	2073	228	8.18e-05	-1.075	0.015	SAMD11 (14680)
chr5	14870063 - 14871514	1452	75	8.33e-05	1.051	0.208	ANKH (1099)
chr2	241439209 - 241440411	1203	96	8.37e-05	1.801	0.143	ANKMY1 (57570)
chr16	4932672 - 4934643	1972	165	8.48e-05	2.566	0.036	UBN1 (31441)
chr4	90117697 - 90118139	443	5	8.49e-05	-2.876	-0.871	TIGD2 (83950)
chr11	12136303 - 12137485	1183	30	8.58e-05	2.545	-0.259	MICAL2 (4756)
chr5	125930496 - 125931363	868	100	8.77e-05	-1.154	0.133	ALDH7A1 (181)
chr21	33784018 - 33786119	2102	366	8.78e-05	1.024	0.065	EVA1C (379)
chr17	37380662 - 37382531	1870	329	8.87e-05	-1.027	0.037	STAC2 (529)
chr4	40440229 - 40441514	1286	169	8.94e-05	1.123	0.051	RBM47 (75904)
chr6	4345004 - 4345037	34	4	9.08e-05	1.273	0.505	ECI2 (-209189)
chr6	32135715 - 32136432	718	14	9.17e-05	-1.181	0.287	EGFL8 (3691)
chr22	46262336 - 46263869	1534	305	9.18e-05	1.082	0.111	WNT7B (109907)
chr7	38350621 - 38351469	849	59	9.21e-05	1.154	0.389	STARD3NL (133221)
chr6	170403214 - 170405045	1832	122	9.32e-05	1.29	-0.029	DLL1 (195432)
chr17	79772338 - 79772753	416	64	9.36e-05	1.472	0.189	GCGR (10535)
chr19	6217551 - 6217642	92	18	9.59e-05	-1.035	-0.068	MLLT1 (62363)
chr12	56413887 - 56414883	997	22	9.63e-05	1.108	0.222	IKZF4 (12942)
chr1	242916908 - 242916968	61	6	9.93e-05	1.052	0.298	PLD5 (-229118)
chr8	81478145 - 81478347	203	40	9.94e-05	1.075	0.19	ZBTB10 (80344)
chr1	240659762 - 240659822	61	10	0.000102	1.229	0.305	GREM2 (115657)
chr7	2046796 - 2047000	205	32	0.000102	1.132	0.324	MAD1L1 (225980)
chr9	20339694 - 20340406	713	18	0.000104	1.001	0.295	MLLT3 (282492)
chr17	28672726 - 28672748	23	4	0.000105	-1.061	-0.584	TMIGD1 (-11672)
chr9	134608742 - 134609918	1177	33	0.000105	1.145	0.245	RAPGEF1 (-24101)
chr1	1910185 - 1913878	3694	283	0.000106	-2.375	-0.174	C1orf222 (-24877)
chr5	17670442 - 17671458	1017	45	0.000107	-1.019	-0.028	BASP1 (453281)
chr13	113818207 - 113819604	1398	60	0.00011	-1.322	-0.25	PROZ (5937)
chr20	1716270 - 1716677	408	64	0.00011	1.036	0.352	SIRPG (-78048)
chr4	2431799 - 2432328	530	60	0.00011	-1.015	-0.199	ZFYVE28 (-11673)
chr11	72045975 - 72045990	16	6	0.00011	-1.006	-0.162	PHOX2A (-90762)
chr6	32822706 - 32823589	884	27	0.000113	-1.271	-0.502	PSMB9 (1209)
chr7	101335368 - 101335436	69	12	0.000115	1.159	0.284	MYL10 (-62826)
chr9	92292403 - 92293298	896	22	0.000115	-1.143	-0.073	GADD45G (72922)
chr12	113514907 - 113516446	1540	151	0.000116	-1.174	-0.218	DTX1 (20181)
chr11	2538972 - 2539150	179	20	0.000117	2.283	0.314	KCNQ1 (72840)
chr7	5263022 - 5263924	903	27	0.000117	1.543	-0.014	WIPI2 (33654)
chr10	16560912 - 16562157	1246	110	0.000119	-1.059	-0.207	C1QL3 (2470)
chr8	142400693 - 142401981	1289	106	0.000123	-1.018	-0.201	PTP4A3 (-756)
chr1	41220011 - 41220833	823	19	0.000125	1.185	0.037	KCNQ4 (-29262)
chr16	15083222 - 15084067	846	170	0.000128	-1.181	-0.4	PDXDC1 (14684)
chr4	77506808 - 77508259	1452	84	0.00013	-1.348	0.118	SHROOM3 (151280)
chr13	20438776 - 20439525	750	56	0.000132	1.182	0.071	ZMYM5 (-1486)
chr18	72929590 - 72929609	20	6	0.000134	1.174	0.411	TSHZ1 (6889)
chr6	30557576 - 30557686	111	10	0.000135	-1.03	-0.415	ABCF1 (18478)
chr17	39742920 - 39743734	815	49	0.000136	-1.208	-0.013	KRT14 (-154)
chr7	10819052 - 10819888	837	89	0.000141	1.221	0.145	NDUFA4 (160413)
chr17	42253965 - 42255128	1164	118	0.000141	-1.102	-0.143	ASB16 (6472)
chr8	2418082 - 2420154	2073	128	0.000141	1.123	0.191	MYOM2 (425963)
chr14	106047915 - 106047975	61	5	0.000141	2.69	0.92	TMEM121 (55005)
chr7	816934 - 818443	1510	96	0.000141	1.185	0.04	HEATR2 (51350)
chr19	36736022 - 36736884	863	134	0.000144	1.079	0.151	ZNF565 (-30470)
chr22	42538828 - 42539478	651	100	0.000148	1.33	0.324	CYP2D6 (-12245)
chr17	2090173 - 2090265	93	10	0.000149	1.231	0.043	SRR (-116779)
chr17	43510205 - 43510842	638	26	0.000152	1.197	0.227	ARHGAP27 (-7526)
chr21	46898111 - 46899947	1837	77	0.000152	-1.352	0.053	COL18A1 (23626)
chr1	1289337 - 1290624	1288	234	0.000154	1.076	0.262	MXRA8 (3935)
chr6	32810442 - 32812222	1781	102	0.000156	-1.068	0.092	PSMB8 (492)
chr2	127562039 - 127562159	121	28	0.000158	2.258	0.261	GYPC (148590)
chr19	18265404 - 18267386	1983	86	0.00016	-1.066	0.088	PIK3R2 (2467)
chr8	144952060 - 144952618	559	85	0.000161	-1.003	-0.3	NRBP2 (-29193)
chr5	178859586 - 178859654	69	8	0.000162	3.146	0.708	ADAMTS2 (-87189)
chr21	44150883 - 44151774	892	22	0.000164	-3.542	-0.247	PDE9A (77463)
chr1	146333644 - 146334230	587	29	0.000164	1.77	0.058	NBPF12 (-40119)
chr2	98963274 - 98964437	1164	181	0.000167	1.066	0.077	CNGA3 (1237)
chr3	160169500 - 160170363	864	37	0.000168	2.424	0.34	TRIM59 (-2314)
chr13	114785932 - 114786919	988	90	0.000168	1.072	0.085	RASA3 (111661)
chr11	1444733 - 1445079	347	48	0.000168	-1.454	-0.194	BRSK2 (12524)
chr10	42737529 - 42738798	1270	69	0.000171	-1.315	-0.32	ZNF33B (395829)
chrX	41331230 - 41331273	44	4	0.000172	-1.143	-0.852	NYX (24564)
chr2	111452489 - 111452959	471	8	0.000173	-1.042	-0.148	BUB1 (-17033)
chr4	736328 - 737602	1275	96	0.000177	-1.35	0.069	PCGF3 (37411)
chr4	715801 - 717109	1309	214	0.000177	-2.772	-0.098	PCGF3 (16901)
chr20	52680912 - 52680945	34	6	0.000178	1.364	1.064	BCAS1 (6205)
chr7	106719602 - 106720024	423	14	0.000181	-1.049	-0.325	PRKAR2B (34719)
chr9	133526670 - 133527263	594	16	0.000184	-1.039	-0.199	PRDM12 (-13015)
chr8	143406874 - 143407892	1019	79	0.000186	1.127	-0.174	TSNARE1 (77160)
chr10	60278573 - 60278625	53	8	0.000188	1.562	0.287	BICC1 (5699)
chr5	8843783 - 8844201	419	10	0.000189	-1.042	-0.176	SEMA5A (702195)
chr4	97687804 - 97687864	61	6	0.00019	-1.193	-0.522	PDHA2 (926595)
chr3	22413729 - 22414848	1120	169	0.000194	1.028	0.168	ZNF385D (-621361)
chr5	135418206 - 135418309	104	8	0.000194	-1.828	-1.336	SMAD5 (-50279)
chr21	34543051 - 34544415	1365	38	0.000196	1.278	0.04	IFNAR2 (-58546)
chr5	92921460 - 92922208	749	29	0.0002	1.008	0.239	NR2F1 (2791)
chr17	48740212 - 48740962	751	36	0.0002	-1.123	-0.069	ABCC3 (28369)
chr3	197825960 - 197826062	103	4	0.000202	1.522	1.308	LMLN (138918)
chr16	1587209 - 1587957	749	73	0.000205	-1.598	-0.218	TMEM204 (4009)
chr9	140067121 - 140068951	1831	65	0.000207	-1.009	-0.095	TMEM210 (-1175)
chr6	138745349 - 138745754	406	58	0.00021	-1.363	0.063	HEBP2 (20195)
chr7	31592098 - 31592939	842	14	0.000211	-1.114	-0.133	CCDC129 (23147)
chr3	142775293 - 142775350	58	6	0.000212	1.072	0.485	U2SURP (54940)
chr2	109674376 - 109674997	622	16	0.000213	-1.224	-0.457	EDAR (-68858)
chr17	74679515 - 74679883	369	24	0.000219	2.349	0.033	MXRA7 (27338)
chr13	44359325 - 44360867	1543	215	0.000227	-1.058	0.046	ENOX1 (948)
chr8	626528 - 627892	1365	107	0.000233	1.113	0.174	TDRP (-131429)
chr7	158379156 - 158381288	2133	215	0.00024	1.346	0.11	PTPRN2 (149)
chr2	129025771 - 129026419	649	120	0.000242	1.04	0.002	HS6ST1 (50056)
chr1	112016005 - 112017032	1028	30	0.000242	1.129	0.208	C1orf162 (104)
chr6	44050678 - 44050767	90	8	0.000247	-1.309	-0.403	TMEM63B (-43929)
chr2	112916441 - 112916549	109	8	0.000248	-1.095	-0.33	FBLN7 (20533)
chr22	17564823 - 17565743	921	92	0.000249	2.487	0.116	IL17RA (-566)
chr1	85238705 - 85239119	415	12	0.000251	2.519	0.554	SSX2IP (-82684)
chr17	55938642 - 55939591	950	143	0.000257	1.11	0.052	MRPS23 (-11699)
chr10	134604927 - 134606388	1462	91	0.00026	-1.087	-0.118	NKX6-2 (-6101)
chr2	176964350 - 176965585	1236	194	0.00026	1.234	0.059	HOXD12 (509)
chr1	86045347 - 86047779	2433	265	0.000264	1	0.146	CYR61 (119)
chr7	931240 - 932060	821	90	0.000265	1.385	0.216	GET4 (15461)
chr7	2926991 - 2927080	90	14	0.000274	1.05	0.242	GNA12 (-43077)
chr22	22011008 - 22011437	430	10	0.000276	1.062	0.149	PPIL2 (-9051)
chr21	44840080 - 44840450	371	56	0.000277	1.014	0.195	SIK1 (6743)
chr15	93276879 - 93278364	1486	28	0.000277	1.063	0.485	FAM174B (-78433)
chr14	74100619 - 74101303	685	126	0.000279	1.042	0.128	DNAL1 (-10741)
chr10	133796006 - 133797413	1408	118	0.000288	-2.146	0.037	BNIP3 (-1274)
chr7	71801990 - 71803228	1239	128	0.000292	1.028	0.05	CALN1 (74749)
chr16	2230031 - 2230967	937	177	0.000292	1.15	0.124	CASKIN1 (16027)
chr2	96780594 - 96783307	2714	370	0.000294	-1.175	-0.011	ADRA2B (34)
chr5	180047112 - 180048131	1020	103	0.000295	1.073	-0.045	FLT4 (29003)
chr19	5145726 - 5146361	636	90	0.000299	1.255	0.088	KDM4B (176911)
chr19	46417233 - 46418070	838	74	0.0003	1.009	0.285	NANOS2 (385)
chr19	2424597 - 2427357	2761	353	0.000302	-1.14	-0.052	TIMM13 (1915)
chr17	40574863 - 40575823	961	118	0.000305	1.26	0.141	PTRF (192)
chr1	6478605 - 6479425	821	124	0.000305	1.001	0.152	HES2 (964)
chr1	1486459 - 1487582	1124	68	0.000306	1.256	0.044	TMEM240 (-11283)
chr7	36275908 - 36276090	183	48	0.000306	1.027	0.399	EEPD1 (83241)
chr10	62333840 - 62334455	616	16	0.000313	-1.516	-0.124	ANK3 (-184659)
chr6	13282016 - 13282815	800	16	0.000314	1.328	0.062	TBC1D7 (44729)
chr3	136675705 - 136676283	579	9	0.000316	1.175	0.224	IL20RB (-713)
chr16	49313338 - 49314594	1257	87	0.000324	1.242	0.122	CBLN1 (1776)
chr12	129430346 - 129430760	415	16	0.000325	-2.076	-0.342	GLT1D1 (92472)
chr1	185373465 - 185373562	98	13	0.000326	1.638	0.775	IVNS1ABP (-87052)
chr12	9966753 - 9967193	441	17	0.000329	-1.297	-0.485	KLRF1 (-13104)
chr1	161575992 - 161577704	1713	164	0.000329	1.028	0.278	FCGR3B (24148)
chr8	144302164 - 144303538	1375	80	0.000335	1.924	-0.193	GPIHBP1 (7783)
chr2	129209441 - 129209480	40	6	0.000335	2.096	0.75	HS6ST1 (-133309)
chr2	242688908 - 242689853	946	40	0.000336	-1.088	-0.242	D2HGDH (15386)
chr10	11905941 - 11905969	29	4	0.000336	-2.16	-1.622	PROSER2 (40558)
chr8	146020059 - 146020119	61	8	0.000337	-1.273	-0.47	RPL8 (-2117)
chr1	17051076 - 17051831	756	72	0.000338	1.114	0.096	NBPF1 (-111471)
chr5	1408867 - 1408906	40	8	0.00034	-1.092	-0.422	SLC6A3 (36659)
chr8	125862165 - 125862220	56	8	0.000342	1.078	0.325	MTSS1 (-121522)
chr10	79963917 - 79965199	1283	12	0.000344	-2	-0.41	RPS24 (171040)
chr6	74078641 - 74080478	1838	138	0.000346	1.064	0.056	OOEP (-44)
chr18	21079347 - 21079439	93	14	0.000347	-3.042	-1.112	C18orf8 (-4080)
chr1	46668472 - 46669346	875	100	0.000348	1.015	0.182	LURAP1 (-97)
chr2	127814568 - 127815263	696	60	0.000349	-1.598	-0.203	BIN1 (50016)
chr10	63805035 - 63805058	24	4	0.000354	1.058	0.447	ARID5B (143987)
chr12	8476341 - 8476952	612	30	0.000357	-1.142	-0.308	FAM90A1 (-96432)
chr21	36080032 - 36080206	175	8	0.000358	1.265	0.606	CLIC6 (38431)
chr7	75608513 - 75609533	1021	68	0.000361	1.804	0.077	POR (64626)
chr8	144360318 - 144362101	1784	142	0.000367	-1.048	-0.383	GLI4 (11602)
chr7	71870596 - 71870657	62	10	0.000369	1.101	0.618	CALN1 (6732)
chr3	127795032 - 127796129	1098	172	0.00037	1.054	0.226	SEC61A1 (24368)
chr4	90171328 - 90171424	97	6	0.000376	1.162	0.357	TIGD2 (137408)
chr18	44789743 - 44790842	1100	160	0.000376	1.113	0.112	SKOR2 (-14738)
chr19	4950598 - 4950980	383	48	0.000376	-1.112	0.081	KDM4B (-18343)
chr1	29189308 - 29190138	831	142	0.000377	1.152	0.19	EPB41 (-23880)
chr18	77642686 - 77643924	1239	170	0.00038	1.105	0.047	KCNG2 (19637)
chr20	62571571 - 62573078	1508	168	0.000381	1.239	0.129	UCKL1 (15444)
chr5	66650287 - 66650340	54	6	0.000382	-1.141	-0.209	CD180 (-157686)
chr1	146555162 - 146556489	1328	86	0.000385	-1.198	-0.114	PRKAB2 (88298)
chr9	133360349 - 133360395	47	6	0.000387	-1.101	-0.453	ASS1 (40023)
chr5	63801189 - 63802432	1244	126	0.000392	1.1	0.095	RGS7BP (-316)
chr22	49747838 - 49749234	1397	48	0.000396	-2.383	-0.209	BRD1 (469916)
chr13	112577627 - 112577919	293	12	0.0004	1.148	0.094	SOX1 (-144140)
chr1	1286868 - 1288041	1174	32	0.000403	-1.034	-0.057	DVL1 (-2962)
chr6	31379747 - 31380601	855	32	0.000404	-2.347	-0.172	HLA-B (-55210)
chr2	43178749 - 43178770	22	6	0.000406	-1.319	-0.698	HAAO (-159027)
chr7	78115299 - 78115914	616	14	0.000412	-2.863	-0.653	PHTF2 (646159)
chr2	847646 - 847694	49	10	0.000412	1.255	0.469	SNTG2 (-98884)
chr21	32819046 - 32819096	51	9	0.000414	-1.385	-1.159	TIAM1 (112219)
chr10	134942916 - 134943310	395	42	0.000418	1.059	0.26	KNDC1 (-30838)
chr11	64845567 - 64845677	111	12	0.000424	1.097	0.259	CDCA5 (6001)
chr6	67659399 - 67659476	78	16	0.000441	1.073	-0.004	NA (NA)
chr12	19049185 - 19049206	22	4	0.000441	1.159	0.559	CAPZA3 (158150)
chr19	58867321 - 58868501	1181	271	0.000442	1.101	0.234	A1BG (-3046)
chr8	134262585 - 134263711	1127	32	0.000453	1.231	-0.035	NDRG1 (46681)
chr17	36773583 - 36773626	44	4	0.000455	-1.164	-0.34	SRCIN1 (-11421)
chr15	51413285 - 51413325	41	4	0.000455	-2.03	-1.306	TNFAIP8L3 (-15832)
chr2	11732753 - 11733376	624	110	0.000462	1.428	0.23	GREB1 (58822)
chr13	113704958 - 113706204	1247	83	0.000476	1.141	0.047	F7 (-54540)
chr11	126078618 - 126079302	685	26	0.000486	1.678	0.241	FAM118B (-2349)
chr20	4168089 - 4168274	186	12	0.000487	-1.13	-0.185	SMOX (38755)
chr2	242664497 - 242665563	1067	178	0.000487	-1.313	0.006	D2HGDH (-8964)
chr2	118593150 - 118594595	1446	130	0.000502	-1.057	-0.205	DDX18 (21646)
chr8	140838136 - 140838187	52	8	0.000502	-1.155	-0.371	C8orf17 (-105255)
chr11	118213651 - 118214296	646	26	0.000505	-2.272	-0.322	CD3D (-514)
chr5	145725171 - 145725961	791	154	0.000507	1.062	0.127	POU4F3 (6979)
chr11	126265923 - 126266498	576	53	0.00051	1.309	0.156	ST3GAL4 (-9467)
chr2	239007786 - 239008210	425	20	0.000524	1.071	0.604	ESPNL (-800)
chr10	133458082 - 133458576	495	84	0.000527	1.091	-0.078	PPP2R2D (-289626)
chr9	96716332 - 96717949	1618	238	0.000532	-1.084	0.005	BARX1 (514)
chr5	3118720 - 3118803	84	22	0.000532	-1.092	-0.321	C5orf38 (366499)
chr18	59000498 - 59001944	1447	230	0.000533	1.044	0.11	CDH20 (406)
chr12	7288291 - 7289685	1395	21	0.000538	1.043	-0.039	CLSTN3 (6193)
chr11	128559687 - 128561067	1381	88	0.000542	1.061	0.278	FLI1 (-3288)
chr14	52326067 - 52326680	614	10	0.000542	1.33	0.102	GNG2 (-759)
chr11	391460 - 392540	1081	100	0.000544	-3.919	-0.203	PKP3 (-2217)
chr9	94788543 - 94789170	628	46	0.000544	1.021	0.092	ROR2 (-76412)
chr7	122870774 - 122870968	195	18	0.000549	-2.538	-0.461	SLC13A1 (-30831)
chr12	132902522 - 132902651	130	24	0.000555	-1.09	-0.253	FBRSL1 (-163551)
chr9	37768954 - 37769598	645	8	0.000555	1.189	0.624	TRMT10B (15462)
chr10	15037340 - 15038350	1011	64	0.000561	1.046	0.41	MEIG1 (36407)
chr16	86093573 - 86094190	618	23	0.000561	-1.275	-0.377	IRF8 (161472)
chr3	99224964 - 99224996	33	6	0.000568	1.424	0.616	COL8A1 (-132339)
chr6	33280052 - 33281775	1724	169	0.000571	-1.185	-0.012	TAPBP (1076)
chr19	3576065 - 3577453	1389	172	0.000574	1.023	0.083	HMG20B (3823)
chr19	54183011 - 54183326	316	10	0.000575	-1.162	-0.435	DPRX (47858)
chr12	130644701 - 130647331	2631	364	0.000581	1	0.093	FZD10 (-988)
chr2	41935043 - 41935130	88	10	0.000582	-1.213	-0.092	PKDCC (-340074)
chr11	125805778 - 125805999	222	16	0.000588	-2.022	-0.444	DDX25 (31630)
chrX	11548633 - 11549150	518	10	0.00059	1.031	0.329	ARHGAP6 (134930)
chr5	139944339 - 139945108	770	64	0.000592	1.011	0.14	SLC35A4 (247)
chr6	106474977 - 106475103	127	12	0.000596	1.078	0.772	PRDM1 (-59155)
chr6	168501881 - 168502564	684	131	0.0006	1.05	0.255	FRMD1 (-22383)
chr7	158550234 - 158551159	926	44	0.000614	-1.15	0.01	NCAPG2 (-53201)
chr16	4257816 - 4258429	614	56	0.00062	2.365	0.105	SRL (33959)
chr16	88153522 - 88156108	2587	210	0.000621	1.405	0.095	BANP (151191)
chr12	102133100 - 102134118	1019	72	0.000624	-1.059	-0.063	SYCP3 (-362)
chr7	299769 - 300187	419	79	0.000636	-1.961	-0.149	FAM20C (107009)
chr9	140173962 - 140174822	861	140	0.00064	1.438	0.031	TOR4A (2191)
chr6	52284928 - 52285847	920	112	0.000651	-1.055	-0.096	EFHC1 (281)
chr9	136150032 - 136150467	436	88	0.000653	-1.006	-0.316	SURF6 (52986)
chr16	52969420 - 52970011	592	51	0.000654	1.021	0.113	CHD9 (-119230)
chr7	143104417 - 143105352	936	30	0.000657	1.006	0.44	EPHA1 (1101)
chr3	195679390 - 195679684	295	18	0.000667	-1.184	-0.613	TNK2 (-57105)
chr1	159408848 - 159409208	361	5	0.000669	-1.185	-0.693	OR10J1 (-484)
chr2	63271927 - 63273198	1272	58	0.000672	1.279	0.115	OTX1 (-5375)
chr4	57138266 - 57138629	364	28	0.000672	1.138	-0.169	AASDH (115219)
chr6	26739605 - 26740177	573	5	0.000675	-1.003	0.218	ZNF322 (-79911)
chr1	979057 - 980202	1146	140	0.000679	-1.011	-0.014	AGRN (24126)
chr5	39392546 - 39393205	660	30	0.00068	-1.022	-0.126	C9 (-28213)
chrX	23093702 - 23093833	132	42	0.000683	1.035	0.246	DDX53 (75680)
chr10	86300295 - 86300953	659	104	0.000685	1.126	0.167	CCSER2 (212205)
chr5	179285110 - 179287134	2025	264	0.000689	-1.139	0.102	C5orf45 (-235)
chr19	1455008 - 1456087	1080	97	0.000689	-1.107	0.139	APC2 (4259)
chr9	140675560 - 140676142	583	25	0.000692	-1.152	-0.023	CACNA1B (-96390)
chr17	78803104 - 78804462	1359	82	0.000692	-1.664	-0.22	CHMP6 (-161858)
chr19	56617621 - 56618008	388	37	0.000701	1.243	0.029	ZNF787 (14835)
chr14	94088174 - 94088605	432	44	0.000702	1.511	0.031	PRIMA1 (166438)
chr9	659365 - 659984	620	16	0.000703	1.083	0.394	DMRT1 (-182016)
chr10	26223756 - 26225570	1815	64	0.00071	1.322	0.041	MYO3A (1467)
chr18	67683272 - 67683593	322	8	0.000711	1.286	0.363	CD226 (-59200)
chr6	31113234 - 31114187	954	30	0.000714	1.28	0.139	PSORS1C2 (-6583)
chr2	114394100 - 114395171	1072	20	0.000718	1.248	0.081	RABL2A (9829)
chr5	72528010 - 72528679	670	72	0.000726	1.084	0.115	TMEM174 (59322)
chr17	79502118 - 79504671	2554	190	0.000726	-1.289	-0.237	FSCN2 (7836)
chr17	58928481 - 58928779	299	23	0.000729	1.094	0.343	BCAS3 (173380)
chr5	2754552 - 2755821	1270	185	0.00073	1.012	0.11	C5orf38 (2924)
chr10	16158824 - 16158881	58	4	0.000735	2.652	1.246	FAM188A (-256333)
chr8	1613831 - 1616000	2170	80	0.000747	-1.687	0.033	CLN8 (-97013)
chr17	60766898 - 60767360	463	48	0.000758	1.203	0.072	MRC2 (62367)
chr5	10647032 - 10647126	95	10	0.00076	-1.716	-0.503	DAP (114305)
chr4	76878955 - 76879548	594	14	0.000762	1.232	0.134	NAAA (-17047)
chr9	136619444 - 136619499	56	8	0.000764	-1.025	-0.334	SARDH (-14429)
chr5	43191672 - 43192946	1275	165	0.000769	1.033	0.15	NIM1K (-645)
chr4	2797887 - 2798228	342	24	0.000771	1.993	0.554	SH3BP2 (-21855)
chr5	16871239 - 16871842	604	8	0.000771	-1.104	-0.477	MYO10 (64832)
chr7	101847586 - 101849185	1600	68	0.000776	-1.261	-0.023	SH2B2 (-80020)
chr5	71662382 - 71662393	12	4	0.000781	1.056	0.504	PTCD2 (46193)
chr9	136243051 - 136244024	974	98	0.000795	-1.017	-0.004	C9orf96 (299)
chr2	8763357 - 8764449	1093	47	0.000805	-2.107	-0.112	ID2 (-55072)
chr3	126945527 - 126946339	813	22	0.000816	1.167	0.75	PLXNA1 (238496)
chr1	215810568 - 215810695	128	8	0.000829	1.19	0.275	KCTD3 (69896)
chr19	43911632 - 43912763	1132	105	0.000831	-1.69	0.211	TEX101 (6549)
chr17	636111 - 637001	891	83	0.000839	-1.088	-0.173	FAM57A (904)
chr1	182642916 - 182643988	1073	18	0.000839	1.118	0.044	RGS8 (-1403)
chr18	12068363 - 12068898	536	58	0.000839	1.34	0.393	IMPA2 (87203)
chr13	36728869 - 36729761	893	60	0.000848	1.058	0.238	DCLK1 (-23872)
chr12	124808973 - 124810225	1253	141	0.00086	1.147	0.021	FAM101A (35889)
chr20	43378440 - 43379595	1156	144	0.000866	1.04	0.309	KCNK15 (4596)
chr8	27864322 - 27864382	61	6	0.000866	1.218	0.518	SCARA5 (-14108)
chr16	1081622 - 1081669	48	4	0.000872	-1.216	-0.279	SSTR5 (-47136)
chr3	99646658 - 99646769	112	6	0.000883	-1.152	-0.097	CMSS1 (110035)
chr10	28283985 - 28284045	61	7	0.000886	-1.011	-0.142	ARMC4 (3962)
chr8	144636448 - 144636531	84	13	0.000887	1.564	0.862	GSDMD (1112)
chr2	191155865 - 191155887	23	4	0.000891	1.075	0.658	HIBCH (28895)
chr14	74823351 - 74824040	690	34	0.000919	-1.054	-0.067	VRTN (8579)
chr11	96074857 - 96075001	145	24	0.000926	1.198	0.486	MAML2 (1415)
chr7	155194546 - 155195157	612	20	0.000928	2.853	0.521	EN2 (-55973)
chr11	66477360 - 66477385	26	4	0.000934	-1.07	-0.562	SPTBN2 (19058)
chr7	1902763 - 1903402	640	70	0.000937	-1.033	-0.046	ELFN1 (175327)
chr20	35972363 - 35975056	2694	120	0.00094	-2.097	-0.056	SRC (-848)
chr6	37439824 - 37440648	825	18	0.000947	-1.688	-0.289	CCDC167 (27462)
chr4	90080091 - 90080136	46	4	0.000951	-1.311	-0.409	TIGD2 (46145)
chr1	42336013 - 42336681	669	17	0.000956	-2.251	-0.383	HIVEP3 (47822)
chr1	209830606 - 209830676	71	9	0.00096	-1.531	-0.283	LAMB3 (-5962)
chr1	182114811 - 182114851	41	6	0.000967	-1.026	-0.81	ZNF648 (-83984)
chr10	134221503 - 134222582	1080	83	0.000981	-1.044	-0.232	PWWP2B (11370)
chr1	207110872 - 207110954	83	6	0.000982	-1.048	-0.771	PIGR (8898)
chr21	46741426 - 46741472	47	8	0.000985	-1.032	-0.451	POFUT2 (-33636)
chr8	144991242 - 144992184	943	160	0.000991	1.06	0.099	PLEC (33331)
chr6	46655998 - 46657199	1202	164	0.000993	-1.196	0.087	TDRD6 (732)
chr19	33090498 - 33090818	321	12	0.000994	1.046	0.301	PDCD5 (18684)
chr16	88096538 - 88096996	459	45	0.001	1.061	0.048	BANP (93143)
chr4	1044435 - 1044872	438	71	0.00101	-1.305	-0.421	FGFRL1 (40886)
chr12	31522467 - 31523267	801	38	0.00102	-1.178	-0.171	FAM60A (-43561)
chr1	22715259 - 22716131	873	10	0.00103	-1.087	-0.307	ZBTB40 (-62649)
chr16	33573234 - 33574152	919	36	0.00106	1.091	0.24	ENSG00000259680 (74003)
chr7	987242 - 987434	193	32	0.00106	-1.903	-0.308	ADAP1 (6995)
chr10	44506655 - 44507309	655	8	0.00106	-1.046	-0.141	ZNF32 (-362830)
chr22	18647174 - 18648416	1243	16	0.00106	1.058	0.269	USP18 (15129)
chr19	42471595 - 42471685	91	9	0.00106	-1.231	0.073	RABAC1 (-8098)
chr6	39282718 - 39283314	597	14	0.00107	-1.805	-0.107	KCNK17 (-687)
chr5	85756331 - 85756581	251	24	0.00108	-1.106	-0.163	COX7C (-157317)
chr14	65239024 - 65239944	921	90	0.00108	1.67	0.285	SPTB (50382)
chr2	240183797 - 240183888	92	17	0.00109	1.098	0.406	HDAC4 (138801)
chr12	54070772 - 54071918	1147	95	0.00109	1.119	0.202	ATP5G2 (-1236)
chr20	60886461 - 60887619	1159	74	0.0011	1.894	-0.122	ADRM1 (8979)
chr10	79313729 - 79313775	47	4	0.0011	2.253	0.782	KCNMA1 (83648)
chr6	72030067 - 72030072	6	4	0.00112	-1.605	-0.704	OGFRL1 (31563)
chrX	12992490 - 12994599	2110	250	0.00112	-1.092	-0.134	TMSB4X (315)
chr2	230577935 - 230579144	1210	194	0.00113	1.088	0.034	DNER (735)
chr1	230832818 - 230832863	46	4	0.00113	-1.056	-0.224	AGT (17203)
chr8	1823118 - 1823758	641	30	0.00113	-2.712	-0.004	ARHGEF10 (51296)
chr2	4930315 - 4931140	826	23	0.00114	1.14	0.262	SOX11 (-902072)
chr11	6592127 - 6593221	1095	119	0.00116	1.206	0.45	RRP8 (32176)
chr9	140714075 - 140714549	475	22	0.00117	-1.119	-0.328	CACNA1B (-57929)
chr13	113187914 - 113187926	13	4	0.00117	1.18	0.393	TUBGCP3 (54561)
chr4	25829677 - 25829705	29	4	0.00117	1.146	0.753	SEL1L3 (34890)
chr1	233425217 - 233426335	1119	16	0.00118	-1.012	-0.021	PCNXL2 (5683)
chr5	171998263 - 171998909	647	6	0.0012	1.061	0.091	NEURL1B (-69683)
chr19	35838562 - 35838735	174	13	0.00122	1.157	0.263	FFAR1 (-3797)
chr22	35559694 - 35559875	182	10	0.00122	1.402	0.422	HMGXB4 (-93707)
chr19	4682757 - 4683430	674	104	0.00122	1.062	0.112	C19orf10 (-12711)
chr4	86166410 - 86167465	1056	49	0.00123	1.899	0.12	ARHGAP24 (-229330)
chr7	675530 - 676292	763	154	0.00123	1.719	0.217	PRKAR1B (76933)
chr17	42733450 - 42734660	1211	191	0.00125	1.089	0.226	C17orf104 (215)
chr13	110960177 - 110961164	988	140	0.00125	1.112	0.132	COL4A2 (1056)
chr4	8642285 - 8643275	991	66	0.00125	-1.157	-0.119	CPZ (48393)
chr20	34653085 - 34653574	490	74	0.00127	-1.057	-0.181	EPB41L1 (-89343)
chr10	65930391 - 65931122	732	74	0.00127	1.117	0.261	REEP3 (649633)
chr1	159797248 - 159797398	151	14	0.00127	-1.198	-0.334	SLAMF8 (783)
chr1	16344659 - 16345666	1008	44	0.00129	-2.846	-0.331	HSPB7 (123)
chr12	16758466 - 16759532	1067	81	0.00129	1.039	0.192	LMO3 (1085)
chr22	51158339 - 51159853	1515	216	0.00129	-1.048	0.115	ACR (-17528)
chr15	59179227 - 59180071	845	40	0.00129	1.029	-0.02	SLTM (46203)
chr10	132010869 - 132010912	44	5	0.00131	1.006	0.447	GLRX3 (76227)
chr3	148705355 - 148705448	94	19	0.00131	-1.182	-0.245	GYG1 (-3727)
chr4	185941257 - 185942664	1408	208	0.00131	1.068	0.125	HELT (1877)
chr19	45411858 - 45412648	791	162	0.00132	-1.13	-0.08	APOE (3242)
chr22	17694381 - 17694614	234	25	0.00132	1.182	0.072	CECR1 (8382)
chr2	112938991 - 112939563	573	104	0.00134	1.039	0.235	FBLN7 (43315)
chr16	75143134 - 75143304	171	18	0.00134	1.283	0.153	LDHD (7446)
chr7	155079210 - 155079386	177	30	0.00137	1.272	0.261	INSIG1 (-10188)
chr10	129144179 - 129144349	171	22	0.00137	1.779	-0.019	NPS (-203349)
chr5	142695583 - 142695685	103	10	0.00138	-1.175	-0.316	NR3C1 (87620)
chr15	93603441 - 93603474	34	4	0.00138	-1.303	-0.532	RGMA (13635)
chr6	56707079 - 56707665	587	17	0.00138	1.055	0.488	BEND6 (-112718)
chr18	77499754 - 77500657	904	53	0.00139	1.184	0.208	CTDP1 (60404)
chr19	19370022 - 19371831	1810	48	0.0014	-1.64	0.135	HAPLN4 (2679)
chr16	88134401 - 88135425	1025	96	0.0014	-1.108	-0.194	BANP (131289)
chr15	77838488 - 77838536	49	5	0.00141	2.583	1.745	LINGO1 (86320)
chrX	55198589 - 55198919	331	22	0.00142	-1.248	-0.018	MTRNR2L10 (10190)
chr17	78040840 - 78041591	752	58	0.00143	-1.227	-0.023	CCDC40 (30780)
chr22	32925789 - 32926414	626	33	0.00144	2.365	0.032	FBXO7 (55438)
chr8	333605 - 334163	559	20	0.00145	1.16	0.163	FBXO25 (-23071)
chr16	87635687 - 87637284	1598	181	0.00145	1.077	0.039	JPH3 (-26)
chr7	155201907 - 155202324	418	42	0.00146	1.058	0.317	EN2 (-48709)
chr5	1107807 - 1110108	2302	149	0.00146	-1.209	-0.026	SLC12A7 (3193)
chr18	4069529 - 4069596	68	8	0.00146	-1.009	-0.334	DLGAP1 (385773)
chr7	16602925 - 16602974	50	6	0.00146	1.076	0.644	ANKMY2 (82493)
chr2	90016215 - 90016331	117	16	0.00147	-1.437	-0.861	NA (NA)
chr2	176951183 - 176951774	592	26	0.00148	-1.174	-0.036	EVX2 (-2837)
chr18	42496592 - 42496625	34	4	0.00148	1.045	0.477	SETBP1 (235745)
chr9	122130620 - 122131777	1158	139	0.0015	1.009	0.153	BRINP1 (547)
chr1	16342090 - 16342779	690	37	0.00152	1.078	0.217	HSPB7 (2851)
chr17	21369957 - 21370774	818	11	0.00153	-1.013	-0.282	KCNJ12 (90856)
chr16	84690974 - 84691879	906	116	0.00153	1.634	0.089	KLHL36 (9295)
chr10	101164130 - 101165012	883	11	0.00153	-1.1	-0.083	GOT1 (25779)
chr4	38805732 - 38807383	1652	36	0.00153	1.011	0.146	TLR1 (-145)
chr8	65498139 - 65499092	954	73	0.00154	1.067	0.092	BHLHE22 (5801)
chr2	121624807 - 121625738	932	94	0.00154	-1.056	-0.145	GLI2 (75287)
chr5	6187810 - 6187841	32	4	0.00154	-2.141	-1.295	MED10 (190882)
chr21	34017438 - 34018438	1001	19	0.00155	-1.001	-0.469	C21orf59 (-32762)
chr11	18414540 - 18414889	350	4	0.00157	1.213	0.371	LDHA (-3099)
chr8	11203858 - 11204765	908	72	0.00158	1.018	0.054	SLC35G5 (15914)
chr4	24526317 - 24526400	84	6	0.00158	-1.399	-0.201	DHX15 (59815)
chr8	141551290 - 141552490	1201	63	0.00159	-2.355	-0.291	CHRAC1 (30493)
chr19	28399736 - 28401104	1369	130	0.0016	1.183	0.194	NA (NA)
chr10	120331741 - 120332329	589	24	0.00161	-1.919	-0.112	PRLHR (23125)
chr9	35935806 - 35935848	43	4	0.00161	3.655	1.881	OR2S2 (22324)
chr10	111216465 - 111217222	758	126	0.00161	1.075	0.075	XPNPEP1 (466468)
chr3	44944774 - 44945371	598	12	0.00162	-1.205	-0.065	TGM4 (28969)
chr2	58502866 - 58503033	168	22	0.00165	2.458	0.267	FANCL (-34464)
chr8	1971785 - 1972427	643	74	0.00166	-1.385	-0.631	MYOM2 (-21049)
chr8	798378 - 799032	655	54	0.00167	1.779	0.093	TDRP (-302924)
chr3	119017210 - 119017705	496	23	0.00167	-1.176	0.107	ARHGAP31 (4237)
chr1	203247468 - 203247766	299	10	0.00168	1.023	0.477	BTG2 (-27047)
chr19	35769544 - 35770165	622	82	0.00168	2.357	0.062	HAMP (-1765)
chr8	80524801 - 80526387	1587	153	0.00169	1.416	0.115	STMN2 (2207)
chr2	223301329 - 223301432	104	8	0.00169	1.291	0.195	SGPP2 (12144)
chr14	78639693 - 78640308	616	20	0.0017	-1.079	-0.096	NRXN3 (-230093)
chr2	162274188 - 162275208	1021	50	0.00171	1.138	0.002	TBR1 (2093)
chr3	147130576 - 147131655	1080	93	0.00172	1.1	0.155	ZIC1 (3944)
chrX	209709 - 209950	242	36	0.00174	1.011	0.05	PLCXD1 (11970)
chr22	48870794 - 48870893	100	12	0.00174	-1.235	-0.488	FAM19A5 (-14429)
chr7	155580154 - 155580880	727	80	0.00174	1.022	0.049	SHH (24450)
chr21	44282430 - 44282537	108	18	0.00176	1.155	0.315	WDR4 (17182)
chr4	120329870 - 120330029	160	7	0.00177	-1.109	-0.169	FABP2 (-86404)
chr11	280612 - 281779	1168	217	0.00177	1.272	0.215	NLRP6 (2625)
chr3	177448076 - 177448153	78	5	0.00178	-1.276	-0.393	TBL1XR1 (-533848)
chr16	1503444 - 1503663	220	24	0.00178	1.314	0.629	CCDC154 (-9063)
chr19	3097459 - 3097815	357	47	0.00179	1.299	0.003	GNA11 (3229)
chr9	79629392 - 79630981	1590	148	0.0018	1.108	0.064	FOXB2 (-4385)
chr3	129616699 - 129617143	445	12	0.00183	-1.013	-0.207	TMCC1 (-17612)
chr13	112054426 - 112055017	592	61	0.00185	-1.151	0.108	TEX29 (81706)
chr20	62330072 - 62330138	67	8	0.00185	-1.273	-0.375	TNFRSF6B (2084)
chr7	51087479 - 51088063	585	16	0.00186	-3.109	-0.383	GRB10 (-287721)
chr18	5510396 - 5510663	268	12	0.00186	1.005	0.176	EPB41L3 (33712)
chr12	72666549 - 72667472	924	190	0.00187	1.112	0.111	TRHDE (547)
chr4	4341368 - 4341545	178	18	0.00187	-1.078	-0.364	ENSG00000168824 (-8411)
chr20	60740447 - 60740879	433	60	0.00192	-1.362	0.109	MTG2 (-17438)
chr15	31515984 - 31516541	558	54	0.00193	1.034	0.272	TRPM1 (-62786)
chr4	115416702 - 115416926	225	12	0.00193	-1.906	-0.936	UGT8 (-102797)
chr4	38777412 - 38777472	61	4	0.00193	-2.379	-0.994	TLR10 (7137)
chr1	156592951 - 156594590	1640	196	0.00195	-1.013	-0.014	HAPLN2 (4684)
chr17	62022616 - 62022785	170	13	0.00196	-1.162	-0.064	CD79B (-13004)
chr7	158747959 - 158748901	943	30	0.00197	-1.143	-0.049	WDR60 (99161)
chr6	138426712 - 138427310	599	15	0.00199	-1.579	-0.289	PERP (1637)
chr18	20853647 - 20853704	58	8	0.00201	1.097	0.199	CABLES1 (137948)
chr16	55688297 - 55688416	120	8	0.00201	-2.403	-0.925	SLC6A2 (-2200)
chr14	60554399 - 60554441	43	4	0.00202	1.093	0.558	PCNXL4 (-4209)
chr2	45029458 - 45030414	957	116	0.00202	1.007	0.123	SIX3 (-138966)
chr22	30775674 - 30776591	918	58	0.00202	-1.324	-0.037	RNF215 (7245)
chr2	212746116 - 212746170	55	8	0.00204	-1.236	-0.089	ERBB4 (657422)
chr7	154996989 - 154997394	406	44	0.00206	1.013	0.373	INSIG1 (-92295)
chr10	1368904 - 1368954	51	16	0.00207	-1.212	-0.478	WDR37 (273451)
chr1	1455284 - 1455924	641	100	0.00207	-1.03	0.074	ATAD3A (8049)
chr2	40845924 - 40846061	138	8	0.00207	-1.334	-0.492	SLC8A1 (-106491)
chr18	13253948 - 13253991	44	8	0.00207	1.204	0.22	LDLRAD4 (35183)
chr16	73226312 - 73226448	137	14	0.00208	2.342	0.272	ZFHX3 (-144106)
chr18	10081051 - 10081095	45	6	0.00211	-2.342	-0.753	VAPA (167014)
chr15	39910837 - 39910888	52	4	0.00212	-1.048	-0.327	THBS1 (37568)
chr22	24241092 - 24242021	930	18	0.00212	1.35	0.148	MIF (5365)
chr10	75302532 - 75302609	78	4	0.00215	1.462	0.397	PPP3CB (-46788)
chr19	2410439 - 2410549	111	12	0.00216	-2.689	-0.593	TIMM13 (17398)
chr12	20906247 - 20906251	5	4	0.00216	-1.048	-0.436	SLCO1B3 (-57411)
chr8	23178979 - 23179343	365	15	0.00217	1.816	0.943	R3HCC1 (33740)
chr14	69095016 - 69095688	673	102	0.0022	1.284	0.407	ZFP36L1 (164605)
chr22	38520892 - 38521872	981	29	0.0022	-1.165	0.133	BAIAP2L2 (-14705)
chr17	39663723 - 39663797	75	8	0.00222	-1.079	0.027	KRT13 (-1911)
chr7	329561 - 331119	1559	314	0.00222	1.047	0.13	FAM20C (137371)
chrX	40982877 - 40982912	36	10	0.00223	-1.138	-0.284	USP9X (38006)
chr13	112338183 - 112338641	459	18	0.00223	1.008	0.123	TEX29 (365397)
chr6	14857515 - 14858081	567	18	0.00225	2.103	0.422	JARID2 (-388729)
chr7	73294174 - 73294546	373	7	0.00226	1.298	0.329	WBSCR28 (18871)
chr4	88656433 - 88656458	26	4	0.00226	3.077	1.361	IBSP (-64288)
chr1	25040257 - 25040332	76	6	0.00227	1.521	0.363	CLIC4 (-31554)
chr10	130009306 - 130009664	359	51	0.00227	1.123	0.37	MKI67 (-84836)
chr10	123441249 - 123442383	1135	49	0.00228	2.557	0.129	FGFR2 (-83899)
chr22	49597026 - 49597081	56	10	0.00229	-1.334	-0.256	BRD1 (621399)
chr11	56956373 - 56956516	144	8	0.00229	3.408	0.797	LRRC55 (7223)
chr19	45262982 - 45263110	129	5	0.00229	-1.06	-0.113	BCL3 (11242)
chr5	4866749 - 4867573	825	69	0.0023	-1.074	-0.019	ADAMTS16 (-273282)
chr19	36757582 - 36757694	113	14	0.00231	1.239	0.537	ZNF565 (-51655)
chr6	41068009 - 41069223	1215	135	0.00231	-1.192	-0.447	NFYA (27932)
chr10	135389649 - 135390977	1329	62	0.00232	-1.04	0.095	SPRN (-7397)
chr11	674543 - 674732	190	22	0.00232	-1.004	-0.066	DEAF1 (20895)
chr2	176976711 - 176977540	830	86	0.00232	1.057	0.078	HOXD10 (-4182)
chr10	79619316 - 79619375	60	4	0.00235	1.062	0.47	DLG5 (66939)
chr19	22320744 - 22321701	958	52	0.00236	-1.419	-0.134	ZNF676 (58531)
chr1	2040290 - 2040401	112	11	0.00238	1.832	-0.039	PRKCZ (58436)
chr10	105344894 - 105345204	311	43	0.00239	-1.64	0.149	NEURL1 (91313)
chr11	133853953 - 133854871	919	24	0.0024	1.121	0.014	IGSF9B (-27532)
chr2	24397627 - 24398915	1289	178	0.0024	1.195	0.131	PFN4 (-51924)
chr16	31053423 - 31053800	378	70	0.00244	-1.077	-0.194	STX4 (8799)
chr7	4822924 - 4823986	1063	98	0.00245	-1.135	-0.142	AP5Z1 (8202)
chr4	174098075 - 174098315	241	8	0.00246	-1.028	-0.402	GALNT7 (8291)
chr5	1463298 - 1464242	945	104	0.00246	1.229	0.11	SLC6A3 (-18225)
chr3	39176106 - 39176144	39	4	0.00247	2.083	1.14	CSRNP1 (18941)
chr7	49812430 - 49813236	807	69	0.00247	1.033	0.199	VWC2 (-424)
chr20	44439932 - 44440215	284	8	0.00247	-1.047	-0.127	UBE2C (-1142)
chr20	60907438 - 60907681	244	24	0.00248	-1.268	-0.119	ADRM1 (29498)
chr6	161346609 - 161347866	1258	61	0.00249	-1.008	-0.168	MAP3K4 (-65579)
chr10	35503809 - 35504194	386	47	0.00249	1.081	0.146	CREM (87613)
chr3	158430864 - 158431193	330	16	0.00251	1.06	0.667	RARRES1 (19457)
chr11	66725616 - 66727258	1643	205	0.00251	1.134	0.012	PC (-590)
chr7	157699991 - 157701263	1273	46	0.00252	-1.177	-0.034	DNAJB6 (570967)
chr19	3691992 - 3692111	120	18	0.00253	-1.02	-0.124	PIP5K1C (8426)
chr6	41546161 - 41546582	422	9	0.00253	1.052	0.143	FOXP4 (32207)
chr20	52756415 - 52756888	474	12	0.00254	2.051	0.366	CYP24A1 (33861)
chr13	114926522 - 114927127	606	104	0.00254	-1.308	-0.012	RASA3 (-28738)
chr5	146086084 - 146086191	108	18	0.00254	-1.062	-0.309	GPR151 (-190384)
chr2	88415678 - 88415742	65	10	0.00255	2.034	0.642	FABP1 (11925)
chr16	959445 - 960186	742	94	0.00256	1.853	0.198	LMF1 (61184)
chr1	226076153 - 226076713	561	20	0.00256	-1.134	-0.063	LEFTY1 (413)
chr19	2339593 - 2340930	1338	111	0.00258	-3.406	-0.042	LSM7 (-11642)
chr9	136077410 - 136077472	63	6	0.00259	1.4	0.055	OBP2B (7187)
chr5	10962293 - 10962359	67	8	0.00259	1.241	0.486	DAP (-200942)
chr6	157336231 - 157336273	43	6	0.0026	3.608	0.878	ARID1B (237189)
chr11	61388827 - 61388865	39	4	0.0026	-1.518	-1.231	SYT7 (-40548)
chr20	10366373 - 10366498	126	12	0.00261	1.146	0.326	MKKS (48435)
chr8	9756791 - 9757435	645	52	0.00262	1.079	0.162	MSRA (-154665)
chr7	100171679 - 100172852	1174	101	0.00263	1.001	0.199	SAP25 (-995)
chr3	51740956 - 51741932	977	66	0.00264	1.111	0.253	GRM2 (358)
chr4	3386937 - 3388008	1072	80	0.00265	-1.111	0.052	HGFAC (-56142)
chr14	37135671 - 37136392	722	129	0.00265	1.15	0.146	PAX9 (4961)
chr1	153505612 - 153506001	390	38	0.00267	1.026	0.204	S100A6 (2914)
chr14	106663295 - 106663649	355	28	0.00269	1.351	0.046	TMEM121 (670532)
chr9	138505634 - 138506190	557	42	0.00272	1.979	0.281	GLT6D1 (25474)
chr2	47260266 - 47261305	1040	38	0.00272	-1.121	0.078	TTC7A (92472)
chr17	35291789 - 35292809	1021	176	0.00272	-1.059	0.038	LHX1 (-1785)
chr17	48712532 - 48712924	393	40	0.00273	1.52	0.217	ABCC3 (510)
chr19	29896174 - 29896380	207	22	0.00274	1.061	0.382	VSTM2B (-121129)
chr1	1011511 - 1011620	110	10	0.00276	-1.308	-0.403	RNF223 (-1878)
chr4	141287530 - 141287984	455	10	0.00277	1.147	0.377	SCOC (-6907)
chr17	43898732 - 43898820	89	12	0.0028	-1.112	-0.417	SPPL2C (-23480)
chr4	187491294 - 187491477	184	18	0.0028	-1.296	0.063	MTNR1A (-14664)
chr17	44271200 - 44272196	997	75	0.00282	1.062	0.203	KANSL1 (-1532)
chr7	6442424 - 6442633	210	20	0.00283	-1.312	0.061	RAC1 (28358)
chr7	97822752 - 97823816	1065	98	0.00284	-1.179	-0.067	BHLHA15 (-17455)
chr5	178414244 - 178414600	357	10	0.00284	2.757	0.624	GRM6 (7702)
chr8	37653058 - 37654315	1258	72	0.00285	1.112	-0.007	GPR124 (-1088)
chr19	42409117 - 42409182	66	8	0.00286	-1.213	-0.225	ARHGEF1 (20634)
chr1	1240795 - 1242195	1401	67	0.00286	2.048	-0.063	ACAP3 (1903)
chr3	44619794 - 44620971	1178	142	0.00286	1.431	-0.061	ZNF660 (-6074)
chr22	47255747 - 47256283	537	15	0.00288	-1.073	-0.379	TBC1D22A (97497)
chr2	225298457 - 225298573	117	10	0.00288	1.508	-0.054	FAM124B (-31764)
chr16	76268750 - 76269410	661	46	0.00289	1.129	0.031	CNTNAP4 (-74714)
chr17	62966205 - 62966457	253	8	0.0029	1.043	0.341	LRRC37A3 (-51428)
chr7	158766004 - 158766873	870	122	0.00292	1.238	0.336	WDR60 (117169)
chr16	88260697 - 88261870	1174	61	0.00293	1.121	-0.189	ZNF469 (-232596)
chr19	18091222 - 18091246	25	4	0.00297	1.573	0.624	ARRDC2 (-27743)
chr9	87026429 - 87027066	638	20	0.00297	1.29	-0.015	SLC28A3 (-71149)
chr11	109293216 - 109293988	773	84	0.00299	1.069	0.159	C11orf87 (756)
chr7	306961 - 307319	359	56	0.00302	-1.191	-0.176	FAM20C (114171)
chr6	137242145 - 137243025	881	157	0.00304	1.083	0.166	SLC35D3 (-817)
chr15	33757201 - 33757840	640	12	0.00306	2.088	0.239	RYR3 (154343)
chr8	1185174 - 1185498	325	37	0.00309	-1.598	-0.027	DLGAP2 (-264196)
chr10	11837416 - 11837476	61	10	0.00309	-1.197	-0.301	PROSER2 (-27951)
chr4	6986192 - 6986704	513	20	0.00309	1.069	0.022	CCDC96 (58280)
chr2	111720399 - 111720766	368	8	0.00311	-1.052	-0.266	BCL2L11 (-157924)
chr6	28828946 - 28829932	987	72	0.00313	1.195	0.222	TRIM27 (62327)
chr1	3413835 - 3414303	469	48	0.00313	2.902	0.137	ARHGEF16 (43079)
chr2	212196189 - 212196400	212	8	0.00314	-2.505	-0.588	CPS1 (853861)
chr10	1448721 - 1449039	319	16	0.00315	-1.151	-0.414	ADARB2 (330790)
chr17	70113935 - 70114690	756	94	0.00315	-1.256	0.037	SOX9 (-2849)
chr16	88645532 - 88645588	57	8	0.00316	-1.214	-0.302	ZC3H18 (8771)
chr16	981313 - 982443	1131	105	0.00318	-1.674	-0.031	LMF1 (39121)
chr18	12433918 - 12434523	606	98	0.00319	-1.059	-0.196	SLMO1 (26325)
chr19	56361337 - 56361765	429	28	0.0032	-1.126	-0.301	NLRP11 (-13423)
chr6	169310031 - 169310605	575	116	0.00321	-1.204	-0.055	THBS2 (343821)
chr22	21928636 - 21928641	6	4	0.00322	-1.572	-0.839	RIMBP3C (-22888)
chr19	3958316 - 3958817	502	72	0.00325	-1.277	-0.226	DAPK3 (12502)
chr6	38145722 - 38146233	512	24	0.00325	1.181	0.253	ZFAND3 (358702)
chr14	23530483 - 23530654	172	34	0.00326	1.081	0.268	CDH24 (-3821)
chr10	135042806 - 135043115	310	38	0.00327	1.081	0.311	UTF1 (-818)
chr1	155290535 - 155291454	920	100	0.0033	-1.184	-0.076	RUSC1 (276)
chr11	5601948 - 5602124	177	6	0.00332	-1.284	-0.49	OR52B6 (-71)
chr5	1225697 - 1226525	829	30	0.00335	-1.187	-0.034	SLC6A18 (641)
chr14	20136634 - 20136881	248	57	0.00335	1.084	0.253	OR4Q3 (-78830)
chr14	107083199 - 107083862	664	18	0.00336	-1.117	-0.33	NA (NA)
chr14	105307446 - 105307897	452	7	0.00336	-1.117	-0.049	CEP170B (-23979)
chr4	3416805 - 3417721	917	64	0.00336	-1.314	-0.029	HGFAC (-26351)
chr17	4544058 - 4544965	908	79	0.00338	1.244	0.184	ALOX15 (1078)
chr5	141256849 - 141257778	930	107	0.00339	1.016	0.115	PCDH1 (662)
chr1	34189758 - 34189868	111	6	0.00339	-1.179	-0.491	HMGB4 (-136288)
chr16	88969504 - 88970920	1417	105	0.00341	1.35	-0.013	PABPN1L (-37186)
chr12	9287358 - 9287645	288	20	0.00341	-1.011	-0.229	A2M (-18748)
chr22	38516145 - 38517030	886	46	0.00341	1.224	0.099	BAIAP2L2 (-9910)
chr1	183259923 - 183260601	679	16	0.00342	1.002	-0.151	LAMC2 (104839)
chr20	51589616 - 51590578	963	64	0.00347	1.005	0.24	TSHZ2 (1151)
chr12	54752400 - 54752473	74	8	0.00348	1.04	0.399	GPR84 (5835)
chr11	65413733 - 65415261	1529	309	0.00349	1.098	0.026	SIPA1 (6905)
chr5	157193534 - 157193593	60	6	0.00351	-1.049	-0.305	LSM11 (22860)
chr7	45115489 - 45115971	483	52	0.00353	-1.24	-0.174	NACAD (12783)
chr5	60600524 - 60601110	587	10	0.00353	2.226	0.561	ZSWIM6 (-27283)
chr12	51213695 - 51213749	55	6	0.00353	-1.018	-0.456	TMPRSS12 (-22994)
chr17	74816428 - 74816633	206	4	0.00355	-1.226	-0.596	MGAT5B (-52199)
chr4	189717767 - 189718136	370	33	0.00356	1.96	0.272	TRIML1 (657378)
chr6	533798 - 533905	108	8	0.00356	-1.079	0.138	HUS1B (123112)
chr7	158161256 - 158161266	11	6	0.00358	-1.827	-0.543	PTPRN2 (219110)
chr14	50518616 - 50518938	323	14	0.0036	-1.098	-0.046	VCPKMT (64498)
chr12	54119188 - 54119275	88	8	0.0036	1.162	0.467	CALCOCO1 (1993)
chr2	16825547 - 16826174	628	6	0.00361	1.115	0.137	FAM49A (21242)
chr2	156113460 - 156113574	115	12	0.00361	-2.567	-0.421	KCNJ3 (558706)
chr22	37544485 - 37544536	52	8	0.00363	-1.057	-0.429	IL2RB (1520)
chr18	77182306 - 77183530	1225	28	0.0037	1.027	0.202	NFATC1 (22582)
chr2	169630275 - 169630661	387	10	0.00372	2.51	0.43	NOSTRIN (-24193)
chr2	169401278 - 169401353	76	6	0.00373	2.059	0.782	CERS6 (88556)
chr1	1369257 - 1370253	997	82	0.00373	1.114	0.166	VWA1 (-1296)
chr6	41341883 - 41342605	723	116	0.00374	1.148	0.093	NCR2 (38717)
chr3	167675227 - 167675318	92	4	0.00374	1.109	0.118	GOLIM4 (138491)
chr9	79632876 - 79635213	2338	320	0.00374	1.036	0.054	FOXB2 (-527)
chr1	238649403 - 238649891	489	10	0.00378	-1.074	-0.17	MTRNR2L11 (-541072)
chr16	67005101 - 67005177	77	10	0.00381	1.146	0.266	CES3 (9999)
chr22	34280221 - 34280317	97	10	0.00381	1.316	0.317	LARGE (36140)
chr5	76090895 - 76090951	57	4	0.00383	-2.214	-1.081	F2RL1 (-23879)
chr19	1108354 - 1109001	648	130	0.00383	-1.069	-0.032	GPX4 (4741)
chr13	113529118 - 113530151	1034	68	0.00384	1.042	-0.099	MCF2L (-93901)
chr5	149655365 - 149655411	47	4	0.00387	-1.005	-0.562	CAMK2A (13804)
chr7	47008418 - 47009027	610	13	0.00389	1.801	-0.088	TNS3 (570477)
chr3	196798339 - 196798779	441	8	0.00391	1.435	0.135	MFI2 (-41872)
chr1	24122261 - 24122310	50	4	0.00392	-1.206	-0.235	GALE (4607)
chr8	76318864 - 76319797	934	111	0.00393	1.022	0.195	HNF4G (-132774)
chr10	133761151 - 133761344	194	20	0.00397	2.179	0.52	PPP2R2D (13292)
chr4	140577982 - 140578042	61	8	0.00398	-1.098	-0.613	MGST2 (-8910)
chr16	424867 - 425891	1025	57	0.00401	-1.23	-0.064	MRPL28 (-4852)
chr2	241420438 - 241420533	96	12	0.00402	-1.186	-0.235	GPC1 (45397)
chr16	86548248 - 86548646	399	4	0.00403	-1.052	-0.466	FOXF1 (4314)
chrX	129445201 - 129445242	42	8	0.00406	1.057	0.425	SLC25A14 (-28805)
chr15	27188371 - 27188504	134	20	0.00408	1.085	0.181	GABRG3 (-27992)
chr19	12145947 - 12146547	601	94	0.00408	1.006	0.155	ZNF433 (278)
chr9	129625087 - 129625390	304	8	0.00408	-1.157	-0.023	ZBTB34 (-16389)
chr12	32455220 - 32455326	107	6	0.00412	1.411	0.94	BICD1 (195110)
chr11	1107491 - 1108004	514	58	0.00412	-2.805	-0.106	MUC2 (32872)
chr6	151125818 - 151125903	86	22	0.00412	-2.111	0.134	MTHFD1L (-60825)
chr16	33964398 - 33966445	2048	385	0.00413	1.095	0.181	ENSG00000259680 (-317725)
chr15	89312752 - 89313313	562	73	0.00416	1.092	0.134	ACAN (-33642)
chr13	37602543 - 37602952	410	8	0.00417	1.029	0.118	EXOSC8 (28069)
chr6	159654658 - 159655395	738	135	0.00419	1.048	0.143	FNDC1 (64597)
chr11	118499231 - 118499700	470	15	0.0042	-1.41	-0.255	PHLDB1 (22310)
chr6	95966568 - 95967140	573	14	0.00422	1.119	0.143	MANEA (-58565)
chr5	136966157 - 136966528	372	15	0.00425	1.633	0.106	KLHL3 (105437)
chr12	114847305 - 114847642	338	54	0.00426	1.09	0.116	TBX5 (-1226)
chr9	71940648 - 71941546	899	56	0.00427	1.067	0.197	FAM189A2 (-3144)
chr3	32938858 - 32938906	49	4	0.00428	-1.011	-0.264	CCR4 (-54184)
chr8	28906466 - 28907004	539	24	0.00429	1.033	0.177	HMBOX1 (158814)
chr5	138480727 - 138480730	4	4	0.00431	1.154	0.452	SIL1 (53359)
chr8	144715891 - 144716859	969	34	0.00431	-1.023	-0.011	ZNF623 (-15579)
chr12	114327995 - 114328085	91	10	0.00434	1.057	0.132	RBM19 (76071)
chr11	74861303 - 74862128	826	12	0.00435	2.211	0.229	SLCO2B1 (-317)
chr18	76150764 - 76151593	830	118	0.00435	1.011	0.131	SALL3 (-589097)
chr1	111733260 - 111733669	410	6	0.00438	1.223	0.812	DENND2D (9847)
chr2	9964295 - 9964343	49	6	0.0044	1.196	0.571	TAF1B (-19164)
chr21	30435604 - 30435895	292	6	0.00441	-1.157	-0.137	CCT8 (10369)
chr17	77702810 - 77703224	415	42	0.00443	1.136	-0.002	ENPP7 (-1664)
chr19	46929287 - 46930289	1003	54	0.00444	-1.044	-0.194	CCDC8 (-12947)
chr1	21011887 - 21013451	1565	43	0.00444	1.253	0.011	DDOST (-24669)
chr19	5290404 - 5290605	202	34	0.00449	1.164	0.201	PTPRS (50310)
chr20	57578229 - 57578415	187	18	0.00449	2.034	0.265	CTSZ (3980)
chr4	187811551 - 187811667	117	24	0.00449	-1.016	-0.396	FAT1 (-166600)
chr10	131356303 - 131357257	955	45	0.0046	-1.069	-0.028	MGMT (91332)
chr22	44230907 - 44231022	116	24	0.00461	1.249	0.614	EFCAB6 (-22807)
chr19	36100748 - 36101251	504	12	0.00464	1.116	0.276	HAUS5 (-2673)
chr22	47022567 - 47023210	644	80	0.00464	1.587	0.017	GRAMD4 (6589)
chr22	17579198 - 17579249	52	4	0.00465	1.051	0.411	IL17RA (13374)
chr2	240062000 - 240062397	398	34	0.00466	1.216	0.154	HDAC4 (260445)
chr5	72715408 - 72716467	1060	144	0.00466	1.123	0.134	FOXD1 (28415)
chr1	26671178 - 26671556	379	7	0.00468	2.562	0.865	AIM1L (-791)
chr20	2281367 - 2281389	23	4	0.0047	-2.188	-1.048	TGM3 (4731)
chr6	26370569 - 26370660	92	8	0.00471	1.583	0.908	BTN3A2 (5155)
chr19	15343787 - 15344419	633	85	0.00474	1.018	-0.046	EPHX3 (-860)
chrX	1718754 - 1720509	1756	246	0.00476	-1.051	-0.049	AKAP17A (9145)
chr1	157075553 - 157075714	162	16	0.00477	-1.159	-0.283	ETV3L (-6033)
chr2	239542239 - 239543405	1167	76	0.00481	1.352	0.08	ASB1 (207357)
chr19	12897015 - 12897576	562	21	0.00483	1.29	0.192	JUNB (-5015)
chr20	1539641 - 1539703	63	4	0.00488	-1.104	-0.25	SIRPD (-183)
chr8	144891093 - 144892020	928	89	0.00488	1.004	0.368	SCRIB (5993)
chr1	207109104 - 207109277	174	14	0.00489	1.256	0.445	PIGR (10621)
chr2	240043207 - 240043384	178	24	0.00489	-1.319	-0.08	HDAC4 (279348)
chr10	82189478 - 82189577	100	6	0.00489	-1.859	-0.47	FAM213A (9773)
chr11	8161165 - 8162151	987	13	0.0049	2.091	0.179	RIC3 (28878)
chr18	3712295 - 3712401	107	14	0.0049	-1.042	-0.259	TGIF1 (260673)
chr7	92645436 - 92645768	333	6	0.00491	1.083	0.468	SAMD9 (101734)
chr6	170574969 - 170575848	880	40	0.00492	1.135	-0.11	DLL1 (24153)
chrX	324071 - 324537	467	38	0.00494	-1.919	-0.192	PPP2R3B (23141)
chr10	133955411 - 133956908	1498	85	0.00494	-1.101	0.186	JAKMIP3 (37984)
chr7	32299595 - 32299787	193	10	0.00496	1.146	0.455	PDE1C (39250)
chr4	36160460 - 36161249	790	14	0.00496	1.153	0.051	ARAP2 (85277)
chr1	161942142 - 161942197	56	6	0.00496	-1.057	-0.278	OLFML2B (51475)
chr9	5185646 - 5186767	1122	80	0.00502	1.151	0.04	INSL6 (-538)
chr11	70274139 - 70274226	88	6	0.00503	1.15	0.241	CTTN (29535)
chr12	1737593 - 1738746	1154	48	0.00504	-1.044	0.035	WNT5B (-194)
chr5	178551232 - 178552197	966	94	0.00511	-1.023	-0.165	ZNF354C (64298)
chr19	19767834 - 19768539	706	44	0.00512	1.029	0.031	ATP13A1 (6316)
chr6	158492545 - 158492758	214	30	0.00512	-1.165	-0.184	SYNJ2 (89732)
chr2	85464971 - 85465123	153	18	0.00514	-1.048	-0.263	TGOLN2 (90100)
chr20	58659848 - 58660439	592	9	0.00514	1.946	0.157	CDH26 (126661)
chr6	4020506 - 4022255	1750	163	0.00517	-1.135	-0.025	PRPF4B (-180)
chr4	515663 - 516614	952	38	0.00517	-2.323	-0.164	PIGG (23119)
chr18	74636296 - 74636436	141	10	0.00517	-3.129	-0.617	ZNF236 (100250)
chr5	179033360 - 179034260	901	46	0.00519	-1.031	-0.208	HNRNPH1 (17860)
chr8	1411736 - 1412557	822	29	0.00523	1.941	0.178	DLGAP2 (-37386)
chr6	64150118 - 64150705	588	38	0.00524	-2.582	-0.225	LGSN (-120529)
chr2	45159145 - 45159812	668	50	0.00527	1.191	0.096	SIX3 (-9424)
chr11	18812799 - 18813809	1011	203	0.00528	1.126	0.071	PTPN5 (85)
chr5	40495936 - 40495941	6	4	0.00528	-1.091	-0.531	PTGER4 (-183662)
chr3	178977635 - 178978097	463	8	0.00533	-1.049	0	KCNMB3 (-8463)
chr1	93474999 - 93475236	238	20	0.00537	-2.128	-0.162	FAM69A (-48060)
chr16	1100481 - 1100913	433	66	0.00537	-2.067	-0.119	SSTR5 (-28084)
chr15	20104141 - 20104550	410	38	0.00539	1.077	0.281	NA (NA)
chr5	125392888 - 125392927	40	4	0.00539	1.728	0.61	GRAMD3 (-302917)
chr13	52519845 - 52520778	934	16	0.00541	1.829	0.419	ATP7B (65319)
chr16	49562219 - 49562301	83	10	0.00543	1.116	0.511	C16orf78 (154526)
chr11	304011 - 305080	1070	124	0.00544	1.002	0.22	IFITM2 (-3618)
chr11	56503925 - 56503942	18	6	0.00544	1.074	0.574	OR9G4 (7354)
chr10	110225866 - 110226101	236	40	0.00547	1.005	0.309	NA (NA)
chr12	133424221 - 133425307	1087	66	0.00549	1.027	0.104	GOLGA3 (-19476)
chr8	22421902 - 22422773	872	70	0.00553	1.159	0.13	SORBS3 (13129)
chr4	1165991 - 1166612	622	105	0.00553	1.062	0.136	SPON2 (360)
chr16	1712076 - 1712708	633	34	0.00559	1.139	0.137	HN1L (-15865)
chr1	58098845 - 58098950	106	6	0.0056	2.743	1.024	DAB1 (-209168)
chr10	1436545 - 1436656	112	5	0.00561	1.253	0.376	WDR37 (341122)
chr8	9106559 - 9107355	797	25	0.00561	1.38	0.719	PPP1R3B (-98751)
chr21	46822276 - 46822302	27	8	0.00562	1.124	0.019	COL18A1 (-53114)
chr6	19759319 - 19759340	22	4	0.00563	1.061	0.428	ID4 (-78288)
chr3	149192304 - 149193165	862	28	0.00565	-1.16	-0.17	TM4SF4 (973)
chr13	45465706 - 45465771	66	6	0.00565	-1.042	-0.114	NUFIP1 (97880)
chr9	93799746 - 93799863	118	14	0.00568	1.042	0.231	SYK (235735)
chr12	132859378 - 132859952	575	71	0.00569	-1.183	-0.223	GALNT9 (-169092)
chr20	48788268 - 48789177	910	68	0.0057	1.118	0.113	TMEM189 (-18387)
chr19	37771639 - 37771736	98	7	0.00572	-1.173	-0.412	HKR1 (-53893)
chr6	5152421 - 5152576	156	9	0.00572	-3.021	-0.796	LYRM4 (108674)
chr13	114839831 - 114840723	893	56	0.00576	2.176	0.153	RASA3 (57809)
chr5	66903468 - 66903876	409	12	0.00576	1.98	0.33	CD180 (-411045)
chr13	44543783 - 44544578	796	105	0.00578	1.62	-0.028	LACC1 (90760)
chr5	2136768 - 2137674	907	112	0.00581	1.54	0.089	IRX4 (-249889)
chr9	93667477 - 93667561	85	6	0.00581	1.159	0.238	SYK (103450)
chr14	105522684 - 105523317	634	46	0.00584	-1.002	-0.058	GPR132 (8767)
chr20	60858140 - 60858897	758	27	0.00586	-1.109	-0.228	ADRM1 (-19543)
chr1	2359592 - 2360245	654	71	0.00589	-2.042	-0.053	PEX10 (-15949)
chr14	105169618 - 105169782	165	36	0.0059	1.299	0.032	INF2 (13726)
chr16	32359516 - 32360398	883	72	0.0059	1.066	0.158	TP53TG3D (95917)
chr5	31504699 - 31504766	68	6	0.0059	-1.18	-0.471	DROSHA (27436)
chr11	131630404 - 131630696	293	22	0.0059	-1.858	-0.434	NTM (-150806)
chr9	138150640 - 138151392	753	36	0.00592	-1.5	-0.409	OLFM1 (183650)
chr13	114773022 - 114773164	143	18	0.00593	-1.122	-0.153	RASA3 (124993)
chr19	2330796 - 2331540	745	34	0.00594	1.543	0.051	LSM7 (-2549)
chr16	89674870 - 89675149	280	20	0.00596	1.459	0.648	DPEP1 (-11991)
chr10	133878665 - 133879764	1100	108	0.00596	1.062	-0.116	JAKMIP3 (-38961)
chr6	90658808 - 90659596	789	20	0.00598	1.987	0.118	GJA10 (55014)
chr1	3277486 - 3277636	151	34	0.00599	-1.129	0.006	ARHGEF16 (-93429)
chr8	134132812 - 134133266	455	16	0.00601	-1.143	-0.063	SLA (-60436)
chr17	59736761 - 59736795	35	4	0.00601	2.608	1.234	NACA2 (-68215)
chr22	23730059 - 23730895	837	74	0.00606	-2.442	-0.137	IGLL1 (192018)
chr5	159797275 - 159798216	942	108	0.00607	1.087	0.046	C1QTNF2 (-97)
chr3	21267329 - 21267479	151	14	0.00608	-1.242	-0.063	ZNF385D (525523)
chr8	59698273 - 59698292	20	4	0.00608	-1.07	-0.525	NSMAF (-126189)
chr10	29388469 - 29388537	69	8	0.00608	-1.007	-0.44	LYZL1 (-189487)
chr2	207275038 - 207275790	753	72	0.00609	1.023	-0.014	ADAM23 (-32849)
chr6	114260262 - 114260705	444	9	0.00611	-1.101	-0.193	HDAC2 (31966)
chr5	65472118 - 65472426	309	10	0.00614	1.177	0.084	SREK1 (32226)
chr14	105946343 - 105946976	634	24	0.00615	-1.247	-0.325	CRIP1 (-5995)
chr8	2004456 - 2004627	172	18	0.00616	-2.975	-0.332	MYOM2 (11386)
chr8	124219598 - 124220257	660	50	0.00616	1.131	0.235	FAM83A (28640)
chr3	186377483 - 186377744	262	17	0.00618	-3.027	-0.535	HRG (-6128)
chr2	240066559 - 240067274	716	44	0.00619	1.027	0.082	HDAC4 (255727)
chr8	143140276 - 143140302	27	5	0.0062	-2.867	-0.321	TSNARE1 (344254)
chr9	109622732 - 109623594	863	77	0.00621	-1.045	0.023	ZNF462 (-2215)
chr2	129103148 - 129104287	1140	148	0.00623	1.202	-0.055	HS6ST1 (-27566)
chr5	77412366 - 77412926	561	10	0.00624	-1.247	-0.162	AP3B1 (177933)
chr11	70650403 - 70650584	182	22	0.00626	-1.002	-0.22	SHANK2 (207879)
chr7	70596374 - 70597459	1086	251	0.00629	1.046	0.142	WBSCR17 (-239)
chr8	55378929 - 55379792	864	187	0.00631	1.165	0.137	SOX17 (8865)
chr11	113410896 - 113410917	22	4	0.00631	1.137	0.686	DRD2 (-64795)
chr12	17553105 - 17553417	313	18	0.00636	-1.843	-0.081	RERGL (689866)
chr7	48703317 - 48704173	857	12	0.00636	-1.247	-0.059	ABCA13 (492688)
chr3	14889258 - 14889309	52	6	0.00638	-1.204	-0.425	FGD5 (28814)
chr5	180597383 - 180597836	454	50	0.00638	2.138	-0.146	OR2V2 (15666)
chr4	58220199 - 58220361	163	6	0.00639	-1.897	-1.106	IGFBP7 (-243729)
chr7	38734084 - 38734129	46	6	0.00641	1.315	0.203	AMPH (-62939)
chr21	43322489 - 43322831	343	6	0.00642	2.829	0.946	PRDM15 (-23069)
chr9	37938031 - 37939160	1130	30	0.00642	-1.07	-0.093	SLC25A51 (-34488)
chr8	144675490 - 144676207	718	52	0.00648	1.273	0.051	EEF1D (3997)
chr10	127530327 - 127530924	598	12	0.00648	1.167	0.234	BCCIP (18510)
chr15	79049344 - 79049732	389	26	0.00653	-1.167	-0.09	ADAMTS7 (54235)
chr17	17126698 - 17127563	866	56	0.00656	1.044	0.045	FLCN (13323)
chr1	43770523 - 43771478	956	90	0.00658	1.246	0.151	TIE1 (4336)
chr3	184059051 - 184059583	533	22	0.00658	-1.005	-0.117	FAM131A (4077)
chr2	206520178 - 206520931	754	11	0.00662	-1.426	-0.021	NRP2 (-26670)
chr6	166581986 - 166583900	1915	235	0.00667	1.232	0.028	T (-836)
chr19	10668216 - 10670794	2579	146	0.00669	1.849	0.111	KRI1 (7208)
chr6	108691373 - 108691409	37	4	0.0067	-1.028	-0.158	LACE1 (75293)
chr19	2431241 - 2432178	938	58	0.00671	-1.142	-0.107	TIMM13 (-3817)
chr15	67457484 - 67458038	555	48	0.00672	2.869	0.072	AAGAB (89313)
chr14	24587608 - 24588283	676	18	0.00675	-2.369	-0.592	NRL (-3722)
chr1	30028252 - 30028337	86	10	0.00675	-1.168	-0.816	PTPRU (465266)
chr4	187421932 - 187422506	575	77	0.00676	1.48	0.258	MTNR1A (54502)
chr4	186921019 - 186921300	282	16	0.00678	1.033	0.19	SORBS2 (-43353)
chr1	39598246 - 39598713	468	8	0.00679	1.027	0.044	MACF1 (49445)
chr5	156754251 - 156754864	614	16	0.00681	1.829	0.506	FNDC9 (18172)
chr3	16475362 - 16475457	96	12	0.00685	-1.014	-0.06	RFTN1 (79804)
chr4	15646294 - 15646714	421	8	0.00689	-1.147	-0.355	FBXL5 (10531)
chr2	20379981 - 20380291	311	20	0.0069	-1.483	-0.246	SDC1 (45058)
chr1	3700610 - 3701212	603	61	0.00691	-1.147	-0.127	SMIM1 (11559)
chr2	223162186 - 223163327	1142	102	0.00694	1.028	0.065	PAX3 (944)
chr5	177783104 - 177783831	728	24	0.00695	-1.041	-0.421	PHYKPL (-123681)
chr1	37259774 - 37259813	40	4	0.00695	-1.257	-0.726	GRIK3 (239933)
chr2	242766047 - 242766352	306	56	0.00695	-1.111	-0.074	NEU4 (14104)
chr9	126132504 - 126133215	712	47	0.00698	1.783	0.082	CRB2 (14320)
chr16	84256030 - 84256866	837	98	0.00698	-1.313	-0.085	KCNG4 (16856)
chr11	57056515 - 57056630	116	6	0.007	1.085	0.41	TNKS1BP1 (33099)
chr4	154143655 - 154144463	809	145	0.00703	1.049	0.129	TRIM2 (18441)
chr19	50848024 - 50848248	225	8	0.00703	2.377	0.563	KCNC3 (-15502)
chr11	2018481 - 2019398	918	55	0.00708	1.045	0.089	MRPL23 (50431)
chr7	154454126 - 154454224	99	13	0.0071	1.038	-0.014	PAXIP1 (340619)
chr1	1063844 - 1064173	330	39	0.00715	-1.019	-0.277	C1orf159 (-12530)
chr2	143979391 - 143979478	88	6	0.00719	1.741	0.545	ARHGAP15 (92551)
chr7	22766829 - 22767909	1081	57	0.00721	-1.37	0.04	IL6 (1866)
chr21	44812703 - 44813080	378	22	0.00721	-1.036	-0.147	SIK1 (34117)
chr16	89811533 - 89811592	60	4	0.00722	1.011	0.123	ZNF276 (23610)
chr6	167680121 - 167680772	652	46	0.00723	1.005	0.141	UNC93A (-24357)
chr14	77606673 - 77607146	474	60	0.00727	1.198	0.089	ZDHHC22 (1225)
chr11	126870190 - 126871092	903	86	0.00728	1.068	0.085	KIRREL3 (14)
chr21	37268698 - 37268756	59	4	0.00729	-1.051	-0.514	SETD4 (163832)
chr1	6504543 - 6504666	124	20	0.0073	-1.005	-0.033	ESPN (19756)
chr14	104855792 - 104856896	1105	50	0.00733	-1.146	-0.118	C14orf144 (145803)
chr3	195022419 - 195022818	400	20	0.00734	1.056	-0.124	XXYLT1 (-30722)
chr2	108602361 - 108603330	970	120	0.00735	1.141	0.131	SLC5A7 (-150)
chr19	2252069 - 2254023	1955	294	0.00736	1.076	0.149	JSRP1 (3370)
chr18	60859903 - 60860290	388	6	0.00738	1.028	0.364	BCL2 (127265)
chr9	78525948 - 78526326	379	6	0.00738	-1.002	-0.079	PCSK5 (20577)
chr15	89659425 - 89659650	226	18	0.00743	-1.842	-0.547	ABHD2 (28156)
chr16	58583680 - 58583818	139	8	0.00743	-1.071	0.065	SETD6 (34357)
chr5	133368281 - 133368333	53	4	0.00744	-1.249	-0.458	VDAC1 (-27483)
chr2	119606967 - 119608104	1138	144	0.00747	1.221	0.018	EN1 (-2281)
chr8	97592165 - 97592517	353	20	0.00748	-1.068	-0.037	CPQ (-65114)
chr11	88285769 - 88285805	37	4	0.00749	-1.104	-0.819	CTSC (-214832)
chr13	95905378 - 95905425	48	8	0.00752	-1.05	-0.12	ABCC4 (48282)
chr19	54518295 - 54518439	145	15	0.00752	-1.139	0.304	CACNG6 (22825)
chr2	191519599 - 191519967	369	4	0.00753	1.087	0.315	NAB1 (5824)
chr21	46894613 - 46895491	879	114	0.00754	-1.409	0.078	COL18A1 (19649)
chr10	126686514 - 126686892	379	56	0.00755	-1.052	-0.062	CTBP2 (29756)
chr6	466891 - 467830	940	58	0.00757	1.194	0.064	IRF4 (75621)
chr2	145137928 - 145137968	41	4	0.00757	1.264	0.323	ZEB2 (140673)
chr8	143055011 - 143056012	1002	54	0.00767	-1.118	-0.153	TSNARE1 (429032)
chr2	44502653 - 44502980	328	26	0.00777	1.145	0.132	SLC3A1 (217)
chr2	239012765 - 239012936	172	18	0.00777	-1.268	-0.169	ESPNL (4052)
chr1	234396025 - 234396764	740	18	0.00782	1.228	0.225	COA6 (-113035)
chr6	170467348 - 170468513	1166	88	0.0079	-1.473	-0.203	DLL1 (131631)
chr14	75898859 - 75899049	191	14	0.0079	-1.058	-0.008	JDP2 (117)
chr10	1507672 - 1508072	401	33	0.00791	-1.795	-0.122	ADARB2 (271798)
chr1	2002290 - 2002794	505	45	0.00792	-1.292	-0.194	PRKCZ (20633)
chr22	22706896 - 22707174	279	6	0.00793	1.092	0.76	VPREB1 (107948)
chr1	18406624 - 18406813	190	20	0.00793	-1.156	-0.31	IGSF21 (-27522)
chr4	897054 - 897694	641	18	0.00796	1.053	0.004	GAK (28712)
chr5	4644260 - 4644422	163	20	0.008	-1.065	-0.31	ADAMTS16 (-496102)
chr16	69098945 - 69098980	36	4	0.00801	-1.029	-0.314	HAS3 (-42481)
chr6	164056869 - 164058040	1172	34	0.00803	1.789	0.034	QKI (221779)
chr17	78898189 - 78898383	195	22	0.00808	-1.014	-0.222	CHMP6 (-67355)
chr16	87468958 - 87469348	391	48	0.0081	-1.539	-0.006	MAP1LC3B (43747)
chr22	46182297 - 46182369	73	10	0.00811	-1.061	-0.382	ATXN10 (114654)
chr4	55096718 - 55098723	2006	242	0.00815	-1.095	0.102	PDGFRA (2456)
chr16	12875024 - 12875217	194	22	0.00818	-1.014	-0.244	CPPED1 (22754)
chr4	121771314 - 121771325	12	4	0.0082	-1.147	-0.418	PRDM5 (72685)
chr17	2598320 - 2599153	834	77	0.00821	1.585	0.108	CLUH (16578)
chr10	132577629 - 132577684	56	8	0.00822	-1.166	-0.169	GLRX3 (642993)
chr22	39909960 - 39910269	310	26	0.00823	-1.112	-0.221	ATF4 (-6455)
chr3	99792561 - 99793045	485	8	0.00831	1.069	0.317	FILIP1L (40554)
chr16	88060960 - 88061363	404	56	0.00834	1.001	0.131	BANP (57537)
chr3	128181322 - 128181722	401	46	0.00838	-1.227	0.011	DNAJB8 (4289)
chr19	5119221 - 5119704	484	62	0.0084	-1.099	-0.204	KDM4B (150330)
chr3	16308357 - 16308446	90	6	0.0084	1.068	0.118	OXNAD1 (1695)
chr1	58756522 - 58756577	56	6	0.00842	1.221	0.754	OMA1 (255923)
chr1	888882 - 889580	699	59	0.00843	-1.06	-0.023	NOC2L (5439)
chr14	106094051 - 106095854	1804	62	0.00853	-1.893	0.162	TMEM121 (102012)
chr11	74546654 - 74546970	317	22	0.00854	1.293	0.164	RNF169 (86899)
chr8	126143505 - 126143523	19	4	0.00855	1.06	0.313	NSMCE2 (39419)
chr16	1167633 - 1167842	210	28	0.00856	-1.015	-0.17	C1QTNF8 (-21493)
chr15	40780118 - 40780500	383	36	0.00857	1.041	0.159	CHST14 (17149)
chr1	231296809 - 231297983	1175	135	0.00857	1.186	0.039	TRIM67 (-1320)
chr17	75238467 - 75238955	489	38	0.00858	1.063	0.259	SEPT9 (-38781)
chr10	81046379 - 81046552	174	9	0.00859	1.002	0.352	PPIF (-60769)
chr9	96116972 - 96116996	25	6	0.00861	-1.031	-0.455	C9orf129 (-8288)
chr9	138145145 - 138146324	1180	57	0.00864	1.021	-0.169	OLFM1 (178368)
chr1	153589453 - 153590130	678	14	0.00865	-1.052	-0.319	S100A14 (-329)
chr17	14060182 - 14060236	55	4	0.00865	1.185	0.971	COX10 (87363)
chr4	108851631 - 108852597	967	73	0.00867	1.548	-0.108	CYP2U1 (-411)
chr3	112872628 - 112872654	27	4	0.00867	-1.227	-0.238	BOC (-57688)
chr18	74410953 - 74411037	85	14	0.00868	-1.253	-0.2	ZNF236 (-125121)
chr14	29227882 - 29227970	89	12	0.00868	1.005	0.211	FOXG1 (-7124)
chr19	17836817 - 17837953	1137	194	0.00868	1.683	0.015	MAP1S (7224)
chr17	80111656 - 80112719	1064	46	0.00869	1.773	0.201	FASN (-55979)
chr18	77019625 - 77019661	37	5	0.00879	1.126	-0.048	NFATC1 (-140693)
chr13	113477792 - 113477928	137	16	0.00888	1.159	0.246	ATP11A (133217)
chr4	88331781 - 88332468	688	12	0.00892	-1.008	-0.169	NUDT9 (-11610)
chr12	5849428 - 5850082	655	22	0.00894	1.234	0.084	ANO2 (205643)
chr17	47283731 - 47284386	656	18	0.00896	-1.15	-0.218	GNGT2 (2704)
chr13	113717379 - 113718120	742	68	0.00897	1.334	0.057	F7 (-42372)
chr2	31147599 - 31148087	489	24	0.00899	-1.34	0.001	CAPN13 (-117531)
chr22	22696199 - 22696447	249	8	0.00905	1.073	0.236	VPREB1 (97236)
chr12	58149958 - 58150300	343	16	0.00905	1.28	0.32	MARCH9 (1248)
chr19	56469917 - 56469996	80	8	0.00908	-3.218	-0.825	NLRP8 (10758)
chr2	10417801 - 10417916	116	8	0.00909	1.001	-0.107	HPCAL1 (-25968)
chr2	69198780 - 69198876	97	6	0.00909	-2.997	-1.14	GKN1 (-2877)
chr20	59542529 - 59542637	109	18	0.00909	1.144	0.682	CDH4 (-284899)
chr18	77087416 - 77087955	540	83	0.0091	1.328	0.003	NFATC1 (-72651)
chr14	106152119 - 106152273	155	11	0.0091	1.309	0.57	TMEM121 (159256)
chr21	40141258 - 40141872	615	26	0.00917	1.996	0.106	ETS2 (-35666)
chr7	6694282 - 6695008	727	100	0.00919	-1.001	0.015	ZNF853 (39397)
chr6	170703522 - 170704000	479	57	0.0092	2.774	0.295	FAM120B (87917)
chrX	298172 - 298577	406	70	0.00923	2.95	0.342	PPP2R3B (49071)
chr16	32096405 - 32097333	929	111	0.00936	1.127	0.279	TP53TG3D (-167171)
chr4	7425612 - 7425656	45	10	0.00937	2.047	0.428	PSAPL1 (11066)
chr2	3184264 - 3184605	342	28	0.00938	1.131	0.21	TRAPPC12 (-199023)
chr14	78176682 - 78176941	260	4	0.00938	-1.088	-0.297	SLIRP (2397)
chr5	180606935 - 180607371	437	10	0.00939	2.384	0.397	TRIM7 (25019)
chr4	71388515 - 71388634	120	10	0.00939	-1.076	-0.234	AMTN (4317)
chr7	2480457 - 2480751	295	22	0.00942	-1.084	0.054	CHST12 (37381)
chr10	79378558 - 79378597	40	6	0.00946	-2.545	-0.856	KCNMA1 (18823)
chr10	25755187 - 25755264	78	16	0.00952	-1.607	-0.144	GPR158 (291234)
chr16	81527141 - 81527990	850	46	0.00955	1.062	0.073	CMIP (48790)
chr10	11894050 - 11894163	114	13	0.00955	-1.038	-0.436	PROSER2 (28709)
chr8	81161460 - 81161525	66	8	0.00961	2.486	0.781	TPD52 (-168441)
chr3	9931029 - 9931188	160	8	0.00964	-1.223	-0.358	JAGN1 (-1130)
chr10	3164660 - 3165538	879	72	0.0097	-1.169	-0.077	PITRM1 (49904)
chr7	66255551 - 66255625	75	6	0.0097	-1.149	-0.451	RABGEF1 (49868)
chr14	105964647 - 105965411	765	72	0.00971	1	0.121	C14orf80 (7443)
chr10	134751598 - 134752473	876	72	0.00974	1.021	0.121	TTC40 (4054)
chr19	18824492 - 18824574	83	8	0.00978	1.154	0.39	CRTC1 (30045)
chr21	44702554 - 44702620	67	8	0.00981	-2.215	-0.835	CRYAA (113469)
chr5	72131603 - 72131634	32	4	0.00983	-1.022	-0.414	TNPO1 (19479)
chr10	88453678 - 88453875	198	12	0.00984	1.054	0.189	LDB3 (25570)
chr21	35831677 - 35832174	498	92	0.00985	1.077	0.296	ENSG00000243627 (-35661)
chr7	72920342 - 72920485	144	4	0.00985	1.003	0.093	BAZ1B (16189)
chr8	92623436 - 92623495	60	4	0.00986	-1.88	-0.916	SLC26A7 (361930)
chr2	178119297 - 178119393	97	10	0.0099	-1.093	-0.155	NFE2L2 (10514)
chr22	23009734 - 23010423	690	5	0.0099	-1.006	-0.306	GGTLC2 (21262)
chr4	3250547 - 3251447	901	154	0.00994	1.027	0.104	RGS12 (-64877)
chr2	137076975 - 137077349	375	10	0.00994	1.372	0.445	CXCR4 (-203349)
chr21	43241750 - 43242528	779	50	0.01	1.349	0.069	RIPK4 (-54873)
chr16	961996 - 964060	2065	155	0.01	1.918	-0.003	LMF1 (57971)
chr10	134890991 - 134892697	1707	72	0.01	-1.407	-0.042	GPR123 (-9565)
chr3	52820678 - 52821511	834	34	0.01	-1.007	-0.086	ITIH3 (-7720)
chr15	89942593 - 89943876	1284	195	0.0101	1.02	0.079	POLG (-65156)
chr14	105156942 - 105157167	226	16	0.0101	1.146	0.111	INF2 (1080)
chr17	7621450 - 7621846	397	27	0.0101	1.031	0.038	DNAH2 (976)
chr7	32115013 - 32115034	22	4	0.0102	1.338	1.114	PDE1C (223918)
chr13	111039928 - 111040613	686	43	0.0102	1.147	0.229	COL4A2 (80656)
chr11	69481734 - 69482105	372	31	0.0102	-1.004	-0.25	ORAOV1 (8196)
chr1	232558801 - 232559531	731	8	0.0102	-1.115	-0.201	SIPA1L2 (138138)
chr13	114770710 - 114771155	446	12	0.0102	2.078	0.35	RASA3 (127154)
chr15	91332405 - 91332421	17	4	0.0103	-1.044	-0.59	BLM (71855)
chr17	77037889 - 77038446	558	55	0.0103	1.033	0.035	C1QTNF1 (17914)
chr21	43993336 - 43993344	9	4	0.0103	1.077	0.588	SLC37A1 (59316)
chr11	1312522 - 1313129	608	61	0.0103	-1.025	-0.218	TOLLIP (18027)
chr22	19965500 - 19965586	87	18	0.0103	1.026	0.295	TXNRD2 (-36210)
chr3	122640674 - 122641397	724	134	0.0103	-1.066	-0.096	SEMA5B (53946)
chr14	103745805 - 103746298	494	106	0.0104	-1.05	-0.198	EIF5 (-54288)
chr7	4875853 - 4876751	899	66	0.0104	2.17	-0.085	PAPOLB (25323)
chr6	528998 - 529376	379	35	0.0104	-1.495	-0.33	HUS1B (127776)
chr7	38316421 - 38316980	560	10	0.0104	1.01	0.188	STARD3NL (98876)
chr20	23731307 - 23731412	106	12	0.0105	-1.42	-0.475	CST1 (215)
chr6	25772566 - 25773040	475	11	0.0106	1.009	0.03	SLC17A4 (17876)
chrX	46240829 - 46240864	36	6	0.0107	1.003	0.188	KRBOX4 (-65446)
chr20	33146515 - 33147076	562	98	0.0107	1.076	0.154	MAP1LC3A (12137)
chr12	111499655 - 111499866	212	18	0.0107	1.031	0.243	CUX2 (27932)
chr15	33508247 - 33508252	6	4	0.0107	1.056	0.508	RYR3 (-94928)
chr14	75918075 - 75918256	182	12	0.0108	-1.023	-0.185	JDP2 (19328)
chr15	30336702 - 30337400	699	98	0.0108	1.115	0.364	GOLGA8J (-38205)
chr10	102447369 - 102448000	632	24	0.0108	1.402	0.466	PAX2 (-57784)
chr12	130387625 - 130388740	1116	168	0.0109	1.001	0.069	TMEM132D (29)
chr16	67000854 - 67000866	13	4	0.0109	1.054	0.573	CES3 (5720)
chr3	25707396 - 25707510	115	8	0.0109	1.01	0.352	TOP2B (-1463)
chr17	71489457 - 71489586	130	16	0.0109	1.061	0.49	SDK2 (150707)
chr4	169480345 - 169480436	92	4	0.0109	1.287	0.222	PALLD (62135)
chr2	43087080 - 43087284	205	8	0.0109	1.112	0.289	HAAO (-67450)
chr8	142174524 - 142174731	208	16	0.011	-1.295	-0.137	DENND3 (35907)
chr7	157656693 - 157656862	170	20	0.011	2.227	0.571	DNAJB6 (527117)
chr2	241907390 - 241908053	664	54	0.011	-1.089	-0.105	SNED1 (-30534)
chr2	90166774 - 90167498	725	34	0.011	-1.012	-0.205	NA (NA)
chr5	1318194 - 1319026	833	72	0.011	-1.254	-0.11	TERT (-23448)
chr3	14371948 - 14372122	175	16	0.0111	1.155	0.154	SLC6A6 (-72041)
chr3	75263353 - 75263692	340	22	0.0111	-1.022	0.027	FRG2C (-449959)
chr2	38103282 - 38104053	772	33	0.0111	1.515	0.011	RMDN2 (-73939)
chr7	139723388 - 139724000	613	14	0.0111	-1.364	-0.126	PARP12 (39827)
chr1	32265429 - 32266284	856	38	0.0111	1.01	-0.082	SPOCD1 (15796)
chr17	80757433 - 80757646	214	27	0.0111	1.168	0.189	ZNF750 (40915)
chr19	38574952 - 38575135	184	10	0.0112	1.024	-0.057	DPF1 (139847)
chr3	114419416 - 114419470	55	4	0.0113	1.15	0.1	ZBTB20 (-316955)
chr12	117798077 - 117798906	830	156	0.0113	1.013	0.143	NOS1 (-29612)
chr6	167587279 - 167587809	531	52	0.0113	-1.284	-0.156	GPR31 (-15727)
chr7	4218781 - 4219175	395	30	0.0113	1.165	0.152	FOXK1 (-502962)
chr13	69558755 - 69559304	550	72	0.0114	-2.874	0.038	NA (NA)
chr1	246357019 - 246357342	324	23	0.0114	1.58	0.337	SMYD3 (313339)
chr4	81126081 - 81126117	37	6	0.0114	-2.568	-1.049	PRDM8 (19675)
chr15	85215021 - 85215272	252	8	0.0115	1.632	0.008	NMB (-13352)
chr16	1478566 - 1479269	704	54	0.0115	-1.325	-0.355	C16orf91 (428)
chr6	114053920 - 114054064	145	8	0.0115	-2.513	-0.694	MARCKS (-124549)
chr18	52636556 - 52636610	55	4	0.0115	-1.005	-0.022	CCDC68 (-9844)
chr5	136996803 - 136996853	51	6	0.0116	2.866	1.066	KLHL3 (74951)
chrX	152686549 - 152687199	651	164	0.0116	-1.007	0.174	ZFP92 (3094)
chr2	14772507 - 14773275	769	118	0.0116	1.207	0.014	NBAS (928563)
chr13	99624413 - 99624669	257	6	0.0117	-2.787	-0.882	DOCK9 (5703)
chr11	68660268 - 68660339	72	14	0.0117	1.005	0.03	MRPL21 (10985)
chr20	62550585 - 62551655	1071	66	0.0117	-1.349	-0.101	DNAJC5 (24585)
chr17	46618509 - 46618615	107	8	0.0118	1.207	0.291	HOXB2 (4879)
chr8	143689199 - 143689293	95	7	0.0118	-1.252	-0.193	ARC (7587)
chr7	143017517 - 143018368	852	30	0.0118	-1.052	-0.06	CLCN1 (4723)
chr9	101747877 - 101748083	207	30	0.0119	-1.03	-0.215	COL15A1 (42059)
chr14	37116050 - 37116718	669	124	0.0119	1.051	0.129	PAX9 (-14686)
chr1	1417320 - 1417921	602	94	0.0119	-1.818	-0.048	ATAD3B (10471)
chr16	2259836 - 2260250	415	35	0.0119	-1.04	-0.061	BRICD5 (1908)
chr10	82210566 - 82210641	76	8	0.012	-2.398	-1.447	TSPAN14 (-3319)
chr8	140786194 - 140786405	212	28	0.012	-1.116	-0.188	KCNK9 (-71000)
chr1	247634735 - 247634781	47	6	0.012	-1.04	0.016	OR2B11 (-19450)
chr9	78989785 - 78989853	69	10	0.012	-1.001	-0.185	RFK (19602)
chr3	157195515 - 157195612	98	6	0.012	1.386	0.18	VEPH1 (25653)
chr6	2784570 - 2784589	20	6	0.0121	-1.463	-0.439	WRNIP1 (18931)
chr3	58505397 - 58505615	219	8	0.0121	-1.09	-0.278	ACOX2 (17540)
chr17	33104065 - 33104110	46	5	0.0121	1.617	0.774	CCT6B (184441)
chr19	1071041 - 1071812	772	169	0.0121	1.01	0.114	HMHA1 (5504)
chr3	124884556 - 124884673	118	10	0.0122	-1.039	-0.385	SLC12A8 (45629)
chr22	17090080 - 17091199	1120	62	0.0122	-1.002	0.231	CCT8L2 (-16939)
chr7	14886457 - 14886526	70	10	0.0122	1.746	0.625	DGKB (56495)
chr6	63920787 - 63921517	731	52	0.0122	1.173	0.174	FKBP1C (-199)
chr18	136602 - 136631	30	4	0.0123	-2.466	-1.205	USP14 (-21992)
chr17	40556005 - 40557139	1135	132	0.0123	1.149	0.088	STAT3 (-15986)
chr3	53839209 - 53839610	402	7	0.0123	1.372	0.507	CHDH (41008)
chr8	72470821 - 72471212	392	40	0.0123	1.019	0.081	EYA1 (-196549)
chr13	113624866 - 113625641	776	48	0.0123	-1.444	0.025	MCF2L (1718)
chr3	128210094 - 128210714	621	50	0.0123	1.096	0.256	GATA2 (1624)
chr16	89016565 - 89016677	113	8	0.0124	1.126	0.624	CBFA2T3 (26991)
chr22	50314288 - 50315283	996	72	0.0124	-1.432	-0.023	CRELD2 (2502)
chr3	14833315 - 14833397	83	6	0.0124	2.019	0.733	FGD5 (-27113)
chr2	20647822 - 20648581	760	76	0.0124	-1.38	-0.15	RHOB (1366)
chr1	94472813 - 94473874	1062	20	0.0124	1.344	0.19	GCLM (-98377)
chr1	13881439 - 13881761	323	52	0.0125	-1.115	0.027	PDPN (-28360)
chr21	40329019 - 40329405	387	18	0.0125	-1.159	-0.65	ETS2 (151981)
chr8	10586270 - 10588868	2599	328	0.0125	-1.251	-0.033	SOX7 (453)
chr17	37817812 - 37817871	60	4	0.0125	1.203	0.16	TCAP (-2599)
chr22	16867894 - 16868501	608	28	0.0126	1.285	0.148	CCT8L2 (205503)
chr17	48408653 - 48408664	12	4	0.0126	1.234	0.403	XYLT2 (-14795)
chr19	15989035 - 15989225	191	14	0.0126	3.02	0.335	CYP4F2 (19800)
chr13	41109425 - 41109796	372	48	0.0126	1.024	0.125	FOXO1 (131124)
chr1	1747188 - 1747287	100	12	0.0127	1.091	0.083	NADK (-37328)
chr15	74592529 - 74592890	362	42	0.0127	1.517	-0.134	CCDC33 (64079)
chr7	139359205 - 139359313	109	6	0.0128	-1.035	-0.019	HIPK2 (118258)
chr10	43250181 - 43250896	716	160	0.0128	1.195	0.116	BMS1 (-27711)
chr4	8894383 - 8895419	1037	186	0.0128	-1.056	0.044	HMX1 (-21358)
chr2	200328930 - 200329732	803	124	0.0128	1.042	0.077	SATB2 (-6512)
chr10	52349639 - 52350082	444	16	0.0128	2.989	0.452	SGMS1 (33883)
chr2	241979066 - 241979882	817	14	0.0129	-1.114	-0.086	SNED1 (41219)
chr3	107755674 - 107755733	60	8	0.0129	1.017	0.082	CD47 (54158)
chr3	4854267 - 4854605	339	12	0.0129	1.186	0.164	BHLHE40 (-166365)
chr2	1680705 - 1681495	791	56	0.0129	1.029	0.143	PXDN (67178)
chr3	150643088 - 150643373	286	13	0.013	-1.968	-0.1	CLRN1 (47265)
chr10	72410079 - 72410329	251	6	0.013	1.509	0.371	ADAMTS14 (-22355)
chr4	870790 - 871669	880	82	0.013	-2.239	-0.076	CPLX1 (-51243)
chr1	3154602 - 3155502	901	70	0.013	-1.245	-0.082	PRDM16 (169277)
chr8	143192949 - 143193146	198	24	0.013	1.877	0.394	TSNARE1 (291496)
chr18	55842518 - 55842618	101	10	0.0132	2.446	0.406	NEDD4L (130958)
chr12	53045745 - 53046106	362	22	0.0132	1.406	0.191	KRT2 (23)
chr9	127603539 - 127603628	90	6	0.0133	-1.253	-0.306	RPL35 (20657)
chr13	114900021 - 114900123	103	14	0.0133	-1.096	-0.765	RASA3 (-1986)
chr3	58102506 - 58102561	56	8	0.0134	-1.072	-0.514	DNASE1L3 (97865)
chr9	132581082 - 132581528	447	24	0.0134	1.119	0.229	TOR1A (5108)
chr17	73312126 - 73312188	63	8	0.0134	-1.871	-0.623	SLC25A19 (-28402)
chr20	23754809 - 23754848	40	8	0.0134	2.058	0.624	CST1 (-23254)
chr13	114868249 - 114868536	288	30	0.0135	-1.318	0.098	RASA3 (29694)
chr19	870867 - 871417	551	74	0.0136	2.346	0.116	CFD (11689)
chr1	162348592 - 162348816	225	12	0.0136	-1.015	-0.395	C1orf111 (-2044)
chr5	174717510 - 174717705	196	8	0.0137	-1.167	-0.45	DRD1 (153604)
chr17	1451479 - 1451662	184	22	0.0137	-1.106	-0.239	PITPNA (14540)
chr8	40018174 - 40018333	160	8	0.0137	1.17	0.334	C8orf4 (7264)
chr4	5838316 - 5838382	67	8	0.0138	-1.879	-0.721	CRMP1 (56436)
chr14	102981541 - 102981689	149	12	0.0138	1.564	0.177	ANKRD9 (-5487)
chr20	12959856 - 12959870	15	4	0.0138	-1.097	-0.464	SPTLC3 (-29779)
chr6	107390068 - 107390972	905	144	0.0138	1.012	0.119	C6orf203 (41113)
chr20	48843063 - 48843550	488	10	0.0138	1.047	0.306	CEBPB (35930)
chr19	2807172 - 2808196	1025	156	0.0138	2.191	0.068	ZNF554 (-12188)
chr1	230080231 - 230080322	92	16	0.0139	-1.052	-0.097	GALNT2 (-122680)
chr12	123340794 - 123341806	1013	56	0.0139	-1.21	-0.008	HIP1R (21327)
chr9	138659474 - 138659744	271	11	0.014	-1.486	-0.136	KCNT1 (65571)
chr2	64217205 - 64217490	286	24	0.014	1.803	0.048	VPS54 (28859)
chr4	183783657 - 183783765	109	12	0.014	1.051	0.33	DCTD (54821)
chr19	52313223 - 52313257	35	4	0.0141	1.138	0.402	FPR3 (14824)
chr1	11863898 - 11864044	147	6	0.0141	1.256	0.161	MTHFR (-669)
chr12	131159354 - 131159748	395	54	0.0142	1.233	-0.044	RIMBP2 (-157141)
chr1	183116950 - 183117966	1017	10	0.0142	1.068	-0.132	LAMC2 (-37965)
chr12	40019532 - 40020161	630	44	0.0142	-1.126	-0.166	C12orf40 (-139)
chr10	126278193 - 126278595	403	41	0.0143	-1.223	0.078	LHPP (127990)
chr6	33609196 - 33609245	50	10	0.0143	2.417	0.423	ITPR3 (21078)
chr16	1675822 - 1676297	476	48	0.0143	-1.059	-0.093	CRAMP1L (13733)
chr21	47518842 - 47519515	674	50	0.0144	1.019	0.208	COL6A2 (1167)
chr2	232823235 - 232823281	47	4	0.0145	-2.256	-1.033	DIS3L2 (-3035)
chr2	4156091 - 4156618	528	41	0.0145	1.363	0.334	DCDC2C (404901)
chr5	177987576 - 177987741	166	22	0.0145	-1.178	0.014	COL23A1 (29898)
chr9	28072846 - 28072901	56	8	0.0145	1.78	0.397	C9orf72 (-499425)
chr17	47207658 - 47207665	8	4	0.0146	1.587	0.695	B4GALNT2 (-2668)
chr2	39660929 - 39660946	18	4	0.0146	-1.034	-0.522	MAP4K3 (3516)
chr10	5405652 - 5406374	723	12	0.0146	-1.081	-0.145	UCN3 (-959)
chr10	118530865 - 118531091	227	10	0.0147	-1.05	-0.289	HSPA12A (-28893)
chr3	124909030 - 124909642	613	10	0.0147	-1.111	-0.316	SLC12A8 (20907)
chr3	122862718 - 122863213	496	20	0.0147	1.924	0.401	SEC22A (-64204)
chr22	46711423 - 46711666	244	10	0.0147	1.034	0.214	GTSE1 (18906)
chr22	37961927 - 37962116	190	22	0.0148	1.577	0.039	CDC42EP1 (5567)
chr10	122552103 - 122552242	140	8	0.0148	-1.193	-0.45	WDR11 (-58515)
chr16	29169913 - 29170461	549	96	0.0148	1.289	-0.037	LAT (174040)
chr18	13824887 - 13825168	282	10	0.0148	-1.328	-0.128	MC5R (-516)
chr4	83405420 - 83405464	45	4	0.0149	-1.018	-0.435	ENOPH1 (53727)
chr8	125954909 - 125954920	12	4	0.0149	-1.029	-0.285	ZNF572 (-30626)
chr1	1918541 - 1918595	55	4	0.0149	-1.513	-0.575	C1orf222 (-31414)
chr1	2111229 - 2111410	182	23	0.0149	1.052	0.186	C1orf86 (14894)
chr1	61219302 - 61219356	55	10	0.0149	1.01	0.455	NFIA (-328205)
chr1	855654 - 856060	407	36	0.015	1.248	0.188	SAMD11 (-5261)
chr17	4834130 - 4834180	51	6	0.015	1.061	0.347	GP1BA (-1437)
chr7	2773782 - 2774415	634	50	0.015	1.27	0.221	AMZ1 (54942)
chr10	11767024 - 11767071	48	6	0.015	1.236	0.507	ECHDC3 (-17318)
chr15	89157722 - 89157930	209	23	0.015	-1.107	-0.284	AEN (-6701)
chr5	149950164 - 149950247	84	10	0.0151	-1.051	-0.387	SYNPO (-30437)
chr21	42213393 - 42214391	999	104	0.0151	1.026	0.086	DSCAM (5173)
chr4	1352970 - 1354172	1203	78	0.0151	1.748	0.109	UVSSA (12467)
chr13	114774813 - 114775160	348	48	0.0152	2.678	0.2	RASA3 (123100)
chr1	6339954 - 6340513	560	54	0.0152	-2.083	-0.05	GPR153 (-19198)
chr18	5896048 - 5896310	263	52	0.0152	1.159	0.22	TMEM200C (-225)
chr12	131260683 - 131261043	361	28	0.0152	-1.139	-0.392	STX2 (62876)
chr6	85676381 - 85676722	342	12	0.0153	2.116	0.435	TBX18 (-202314)
chr11	126197514 - 126198275	762	49	0.0153	-1.3	-0.078	DCPS (24247)
chr3	105510314 - 105510466	153	6	0.0154	-2.063	-0.604	CBLB (77497)
chr7	27258802 - 27258902	101	6	0.0154	1.059	0.305	HOXA13 (-19127)
chr14	93601846 - 93601906	61	5	0.0154	-1.123	-0.134	ITPK1 (-19728)
chr15	86312053 - 86312558	506	60	0.0154	-1.135	0.121	KLHL25 (25956)
chr9	138358682 - 138359003	322	8	0.0154	1.849	0.59	PPP1R26 (-12806)
chr8	124838047 - 124838096	50	6	0.0154	-1.045	-0.376	FER1L6 (-26156)
chr16	746901 - 747516	616	61	0.0155	-1.204	0.05	WDR24 (-6808)
chr7	148038129 - 148038205	77	6	0.0155	-1.083	-0.517	CUL1 (-357837)
chr5	478909 - 480413	1505	52	0.0155	1.235	0.053	EXOC3 (36388)
chr2	133039216 - 133039829	614	10	0.0155	-1.944	-0.57	GPR39 (-134625)
chr2	216224147 - 216224202	56	8	0.0156	1.147	0.313	ATIC (47634)
chr1	226065075 - 226065455	381	28	0.0156	1.026	0.217	TMEM63A (4804)
chr22	50897661 - 50898630	970	116	0.0156	1.748	-0.038	SBF1 (15308)
chr6	13717014 - 13717397	384	56	0.0156	-1.44	0.059	RANBP9 (-5409)
chr12	91311493 - 91311812	320	8	0.0156	-1.075	-0.193	CCER1 (37301)
chr14	20697534 - 20697590	57	4	0.0157	1.37	0.783	OR11H6 (5771)
chr15	65619563 - 65619594	32	4	0.0158	1.16	0.455	PARP16 (-40368)
chr7	156229168 - 156229456	289	17	0.0159	-1.915	-0.306	C7orf13 (204036)
chr5	180017412 - 180018328	917	144	0.0159	1.208	0.069	SCGB3A1 (670)
chr6	959086 - 959141	56	6	0.0159	-2.019	-0.724	EXOC2 (-266002)
chr22	36482141 - 36482165	25	4	0.016	-1.06	-0.336	RBFOX2 (-57680)
chr20	42193776 - 42194608	833	28	0.016	-1.099	-0.002	SGK2 (-545)
chr18	11937947 - 11938019	73	6	0.016	-1.06	-0.38	MPPE1 (-28761)
chr19	5915242 - 5915578	337	24	0.0161	1.142	-0.028	CAPS (1163)
chr17	40561493 - 40561567	75	6	0.0161	1.249	0.32	PTRF (14005)
chr3	58625718 - 58625898	181	10	0.0161	-1.16	0.034	FAM3D (26767)
chr14	69859319 - 69859336	18	4	0.0161	1.822	1.049	ERH (6017)
chr22	22334431 - 22334572	142	10	0.0161	-1.161	-0.387	TOP3B (2646)
chr6	32825040 - 32825508	469	28	0.0162	-2.116	-0.275	PSMB9 (3336)
chr7	100859233 - 100860017	785	62	0.0162	-1.04	-0.085	ZNHIT1 (-1324)
chr4	186761109 - 186761123	15	4	0.0162	-1.214	-0.392	SORBS2 (116690)
chr6	44252530 - 44252629	100	4	0.0162	2.293	1.054	TMEM151B (14376)
chr8	59803705 - 59803735	31	6	0.0162	-2.032	-0.93	TOX (228047)
chr22	36681296 - 36681373	78	14	0.0162	-1.143	-0.04	APOL1 (32210)
chr9	139402512 - 139402901	390	52	0.0163	-1.056	-0.126	SEC16A (-30565)
chr6	3756558 - 3756665	108	6	0.0163	-1.205	-0.182	PXDC1 (-4351)
chr1	153661686 - 153662503	818	60	0.0163	1.822	0.211	NPR1 (10981)
chr19	56510212 - 56511216	1005	29	0.0164	-2.345	-0.108	NLRP5 (-378)
chr8	17920031 - 17920042	12	4	0.0164	1.047	0.417	ASAH1 (22441)
chr11	86794156 - 86794215	60	4	0.0164	-1.216	-0.319	TMEM135 (45136)
chr9	138772497 - 138772572	76	8	0.0164	1.141	0.299	CAMSAP1 (26536)
chr17	5462595 - 5462876	282	14	0.0164	-1.048	-0.06	NLRP1 (24542)
chr1	207846808 - 207846863	56	6	0.0165	2.415	0.849	CR1L (28316)
chr6	170475266 - 170476683	1418	78	0.0166	-1.293	0.017	DLL1 (123587)
chr22	29180348 - 29180360	13	4	0.0166	-1.085	-0.378	CCDC117 (11692)
chr9	137330469 - 137330680	212	26	0.0166	1.048	0.022	RXRA (112148)
chr16	88193813 - 88193852	40	6	0.0166	-1.568	-0.463	BANP (190208)
chr20	62695077 - 62695615	539	50	0.0167	1.247	0.202	TCEA2 (849)
chr1	165324558 - 165325423	866	126	0.0167	1.072	0.092	LMX1A (962)
chr18	32621356 - 32621852	497	76	0.0168	1.05	0.159	MAPRE2 (280)
chr7	120942042 - 120942385	344	8	0.0168	-1.395	-0.43	WNT16 (-26844)
chr8	129073877 - 129073975	99	10	0.0169	1.028	0.378	TMEM75 (-113335)
chr4	178038547 - 178038727	181	12	0.0169	1.994	0.639	NEIL3 (-192353)
chr9	132650260 - 132650821	562	37	0.017	1.063	0.361	USP20 (52791)
chr12	114234052 - 114234238	187	34	0.017	-1.088	-0.256	RBM19 (169966)
chr5	32020512 - 32020532	21	4	0.017	-1.334	-0.967	GOLPH3 (153934)
chr1	170898516 - 170898555	40	4	0.017	-1.272	-0.341	FMO3 (-161483)
chr14	75876379 - 75876692	314	12	0.0171	1.048	-0.114	JDP2 (-22302)
chr16	1034409 - 1035359	951	157	0.0171	1.208	-0.037	SOX8 (3076)
chr16	27353267 - 27353504	238	14	0.0171	1.093	0.11	IL4R (28151)
chr6	169395871 - 169396511	641	50	0.0172	-1.393	-0.048	THBS2 (257948)
chr11	63889134 - 63889799	666	24	0.0172	1.822	0.318	FLRT1 (18806)
chr10	135103444 - 135103661	218	28	0.0172	1.014	0.136	TUBGCP2 (12933)
chr20	21621402 - 21621457	56	4	0.0172	1.139	0.431	PAX1 (-64868)
chr6	169556719 - 169556767	49	8	0.0173	-1.087	-0.187	THBS2 (97396)
chr4	7863560 - 7863734	175	10	0.0174	-1.179	-0.194	AFAP1 (78006)
chr7	131154950 - 131155284	335	4	0.0174	1.018	0.136	PODXL (86249)
chr10	73799716 - 73799768	53	8	0.0174	-1.185	-0.21	SPOCK2 (48789)
chr6	150352919 - 150353296	378	4	0.0175	-1.116	-0.045	RAET1L (-6500)
chr6	108307089 - 108307456	368	22	0.0175	-2.855	-0.333	SEC63 (-27879)
chr10	135083196 - 135083385	190	20	0.0175	1.219	0.28	ADAM8 (7082)
chr8	102570454 - 102570998	545	44	0.0176	-1.022	-0.113	GRHL2 (66066)
chr5	5494675 - 5494788	114	15	0.0177	1.032	0.315	KIAA0947 (71924)
chr12	16190045 - 16190127	83	8	0.0177	1.06	0.111	DERA (125980)
chr3	16171343 - 16171611	269	6	0.0177	1.194	0.402	GALNT15 (-44679)
chr7	156157591 - 156157989	399	38	0.0178	2.774	0.305	C7orf13 (275558)
chr11	72859592 - 72859692	101	10	0.0178	1.134	0.043	FCHSD2 (-6336)
chr7	157409701 - 157410241	541	76	0.0178	-1.362	-0.083	DNAJB6 (280311)
chr8	105524530 - 105524570	41	4	0.0179	-1.017	-0.426	DPYS (-45269)
chr10	112511854 - 112511886	33	6	0.0179	-1.721	-1.137	RBM20 (107715)
chr8	121137587 - 121138331	745	76	0.0179	1.187	-0.006	COL14A1 (612)
chr2	175583604 - 175583762	159	10	0.0179	-1.838	-1.2	CHRNA1 (45506)
chr17	18023245 - 18024868	1624	276	0.0179	1.137	0.175	MYO15A (12036)
chr10	2123807 - 2123915	109	6	0.018	1.98	0.607	ADARB2 (-344191)
chr1	53925037 - 53925676	640	107	0.018	1.197	0.186	DMRTB1 (284)
chr14	96010466 - 96010498	33	6	0.018	-1.146	-0.383	GLRX5 (9552)
chr10	134935788 - 134936006	219	27	0.018	-1.525	-0.214	GPR123 (34488)
chr10	129359860 - 129359897	38	4	0.018	1.789	0.983	NPS (12265)
chr19	5151159 - 5151730	572	86	0.018	-1.111	-0.106	KDM4B (182312)
chr7	128416520 - 128416561	42	4	0.018	-2.575	-1.187	OPN1SW (-696)
chr22	38590738 - 38590815	78	8	0.0181	-1.072	-0.049	MAFF (-7113)
chr2	75538969 - 75538999	31	4	0.0181	-1.26	-0.982	TACR1 (-112158)
chr8	140928738 - 140928833	96	20	0.0181	-2.972	-0.462	C8orf17 (-14631)
chr5	60751613 - 60751867	255	7	0.0182	1.019	0.415	ZSWIM6 (123640)
chr16	89989800 - 89990507	708	84	0.0182	-1.18	-0.057	ENSG00000258947 (466)
chr1	167715609 - 167715614	6	4	0.0182	1.026	0.609	MPZL1 (24424)
chr10	71327674 - 71327808	135	20	0.0183	-1.074	0.02	NEUROG3 (5253)
chr1	199947486 - 199947635	150	6	0.0183	1.094	0.538	NR5A2 (-49170)
chr13	28551261 - 28551660	400	39	0.0183	1.098	0.237	CDX2 (-6184)
chr22	22240165 - 22240320	156	12	0.0184	-1.018	-0.203	MAPK1 (-18323)
chr11	65255170 - 65255317	148	12	0.0184	1.028	0.053	SCYL1 (-37305)
chr19	55720669 - 55721333	665	29	0.0185	-1.504	-0.059	PTPRH (-177)
chr9	101921436 - 101921489	54	6	0.0185	1.403	0.101	TGFBR1 (54091)
chr1	3639902 - 3640086	185	19	0.0185	1.103	0.241	SMIM1 (-49358)
chr3	134104011 - 134104051	41	10	0.0186	-1.052	-0.194	AMOTL2 (-10595)
chr11	88241820 - 88242489	670	158	0.0186	1.03	0.08	CTSC (-171199)
chr16	2537956 - 2538032	77	10	0.0186	1.167	0.101	ENSG00000260272 (-8039)
chr10	127441346 - 127441439	94	4	0.0186	-1.904	-0.824	MMP21 (22998)
chr8	145702116 - 145702347	232	16	0.0186	-1.135	-0.077	FOXH1 (-513)
chr13	113640108 - 113640273	166	24	0.0187	-1.067	-0.161	MCF2L (16655)
chr20	837075 - 837324	250	20	0.0187	1.008	0.304	FAM110A (22779)
chr5	176923419 - 176923917	499	33	0.0187	1.133	0.242	PDLIM7 (916)
chr15	60122348 - 60122389	42	4	0.0188	-1.201	-0.374	BNIP2 (-140635)
chr20	60155657 - 60155837	181	16	0.0188	1.056	-0.168	CDH4 (328265)
chr1	2439798 - 2440636	839	101	0.0188	1.142	0.098	PANK4 (17822)
chr12	125810612 - 125811225	614	24	0.0188	-1.014	-0.21	TMEM132B (-244)
chr5	134234330 - 134234428	99	4	0.0189	1.1	0.254	PCBD2 (-6431)
chr5	79646923 - 79647806	884	42	0.0189	-1.575	-0.139	SPZ1 (31574)
chr4	48250320 - 48250357	38	4	0.0189	1.461	0.697	TEC (21543)
chr10	118461903 - 118461932	30	6	0.019	1.081	0.272	HSPA12A (40168)
chr1	117753313 - 117753966	654	22	0.019	-1.487	-0.027	VTCN1 (-83)
chr17	80005419 - 80005671	253	23	0.019	-1.383	-0.069	RFNG (4105)
chr19	3463807 - 3464383	577	79	0.0191	-1.019	0.123	C19orf77 (16445)
chr3	132435721 - 132435824	104	4	0.0192	-3.297	-1.581	NPHP3 (5514)
chr7	6295164 - 6295169	6	4	0.0192	1.014	0.307	CYTH3 (17109)
chr10	43598772 - 43598868	97	10	0.0192	1.097	0.325	RET (26345)
chr22	48899891 - 48900625	735	29	0.0192	-1.078	-0.035	FAM19A5 (14986)
chr5	168725664 - 168726086	423	10	0.0193	2.528	0.549	SLIT3 (2258)
chr16	56598694 - 56599271	578	22	0.0193	-1.179	-0.075	MT4 (21)
chr7	157791715 - 157791934	220	20	0.0193	-1.254	0.07	PTPRN2 (588547)
chr12	89893656 - 89893881	226	36	0.0193	1.075	0.144	GALNT4 (24815)
chr7	136609925 - 136610020	96	6	0.0193	-1.68	-0.76	CHRM2 (56556)
chr11	113928256 - 113928931	676	16	0.0193	-2.725	-0.164	ZBTB16 (-1722)
chr1	202080038 - 202080135	98	8	0.0195	2.001	0.169	GPR37L1 (-11900)
chr1	18959589 - 18960386	798	62	0.0195	-1.001	0.108	PAX7 (2487)
chr12	105917059 - 105917187	129	16	0.0195	-1.042	-0.322	APPL2 (-287262)
chr17	40352821 - 40352976	156	14	0.0195	-1.085	-0.237	GHDC (-6685)
chr7	78120735 - 78120853	119	6	0.0195	-3.162	-0.896	PHTF2 (651347)
chr17	26648951 - 26649052	102	4	0.0195	-1.231	-0.191	TMEM97 (2880)
chr13	89370107 - 89370462	356	35	0.0195	-1.14	-0.03	NA (NA)
chr6	33967435 - 33968235	801	14	0.0196	1.116	0.213	GRM4 (146022)
chr20	44687092 - 44687731	640	84	0.0196	1.072	0.152	NCOA5 (31180)
chr1	75139770 - 75140435	666	18	0.0196	-1.008	0.031	TYW3 (-58738)
chr3	100970896 - 100970967	72	6	0.0197	1.086	0.037	IMPG2 (68473)
chr20	60737811 - 60738161	351	44	0.0197	1.148	0.073	SS18L1 (19135)
chr1	17914339 - 17914847	509	10	0.0197	1.022	-0.255	ARHGEF10L (48263)
chrX	54522512 - 54523106	595	60	0.0199	1.027	0.092	FGD1 (-210)
chr5	141887588 - 141888039	452	6	0.0199	-1.237	-0.305	FGF1 (113094)
chr6	151413870 - 151413951	82	6	0.0199	1.113	0.515	AKAP12 (-147224)
chr1	51047845 - 51048075	231	4	0.0201	1.055	0.254	DMRTA2 (-158788)
chr6	8029885 - 8029997	113	9	0.0201	-2.397	-0.94	BLOC1S5-TXNDC5 (34656)
chr19	815425 - 816031	607	60	0.0201	1.213	0.171	ENSG00000129951 (6224)
chr17	7230100 - 7230235	136	18	0.0202	-1.004	0.009	NEURL4 (2480)
chr1	221057312 - 221058014	703	92	0.0202	-2.146	-0.021	HLX (5964)
chr1	230457954 - 230458405	452	43	0.0203	1.368	0.173	PGBD5 (55212)
chr22	37186602 - 37186705	104	14	0.0203	-1.185	-0.267	IFT27 (-14481)
chr7	55654429 - 55654479	51	4	0.0203	2.408	1.123	VOPP1 (-14236)
chr12	127175701 - 127175886	186	8	0.0203	-1.385	-0.638	NA (NA)
chr5	167652898 - 167653214	317	26	0.0203	-1.045	-0.132	WWC1 (-66099)
chr6	31437872 - 31438206	335	8	0.0203	2.031	0.114	MICB (-27853)
chr8	10268884 - 10268917	34	4	0.0204	1.054	0.401	PRSS55 (-114156)
chr1	89525049 - 89525080	32	6	0.0204	1.204	0.259	GBP1 (5979)
chr19	55042650 - 55042959	310	10	0.0205	-1.066	-0.234	KIR3DX1 (-1204)
chr21	19616939 - 19617576	638	102	0.0206	1.032	0.191	CHODL (107)
chr11	75922562 - 75922995	434	14	0.0206	1.753	0.104	WNT11 (-5202)
chr16	54542158 - 54542304	147	24	0.0207	1.122	0.138	IRX3 (-221556)
chr5	132167176 - 132167575	400	17	0.0207	1.612	0.344	SHROOM1 (-785)
chr16	50707790 - 50708099	310	50	0.0208	-1.071	-0.205	SNX20 (7319)
chrX	313389 - 313626	238	48	0.0209	-2.05	-0.01	PPP2R3B (33938)
chr5	136680446 - 136680467	22	4	0.0209	-1.138	-0.481	SPOCK1 (154581)
chr3	194773999 - 194774021	23	4	0.0211	-1.229	-0.277	XXYLT1 (217886)
chr19	50155447 - 50155876	430	101	0.0211	1.127	0.153	SCAF1 (10279)
chr19	13027252 - 13027265	14	4	0.0211	1.007	0.448	SYCE2 (2832)
chr21	47796852 - 47796884	33	8	0.0211	-1.269	-0.324	PCNT (52832)
chr5	10991866 - 10992758	893	29	0.0212	1.057	-0.183	DAP (-230928)
chr7	72834591 - 72834641	51	6	0.0212	-1.168	-0.398	FZD9 (-13493)
chr1	1249140 - 1249840	701	72	0.0213	1.617	-0.006	PUSL1 (5543)
chr3	180674339 - 180674459	121	4	0.0213	-1.087	-0.413	DNAJC19 (33162)
chr19	12958610 - 12958991	382	58	0.0213	1.168	0.151	MAST1 (9452)
chr12	5330626 - 5330825	200	10	0.0213	1.6	0.302	KCNA5 (177640)
chr16	1869012 - 1869612	601	62	0.0214	1.057	0.133	FAHD1 (-7656)
chr10	126232145 - 126232176	32	6	0.0214	-1.141	-0.275	LHPP (81756)
chr19	2352314 - 2353493	1180	84	0.0215	-3.147	-0.027	LSM7 (-24284)
chr11	3688376 - 3688571	196	44	0.0215	1.006	0.185	CHRNA10 (4141)
chr2	213400781 - 213401422	642	50	0.0216	1.198	0.043	ERBB4 (2464)
chr8	49085510 - 49085622	113	12	0.0217	1.231	0.308	UBE2V2 (164606)
chr17	8384593 - 8384891	299	32	0.0219	1.257	-0.03	NDEL1 (45563)
chr6	33604606 - 33604724	119	11	0.0221	-1.465	-0.35	ITPR3 (16523)
chr20	62126433 - 62126875	443	20	0.0221	1.204	-0.101	EEF1A2 (3851)
chr5	157217802 - 157218040	239	5	0.0223	2.547	0.988	LSM11 (47218)
chr1	186191249 - 186191278	30	5	0.0223	1.601	0.989	PRG4 (-74148)
chr8	22447825 - 22447858	34	6	0.0223	-1.147	-0.195	PDLIM2 (11587)
chr20	1448173 - 1448646	474	32	0.0224	1.205	0.193	NSFL1C (-846)
chrX	47030983 - 47030991	9	4	0.0224	1.11	0.257	UBA1 (-22254)
chr6	169013477 - 169013767	291	21	0.0224	-1.697	-0.154	SMOC2 (171791)
chr3	14813890 - 14814423	534	10	0.0225	1.032	-0.198	FGD5 (-46313)
chr11	131506338 - 131506540	203	24	0.0225	1.403	0.13	NTM (-274917)
chr2	101206252 - 101206266	15	4	0.0225	-1.154	-0.277	PDCL3 (27107)
chr6	168375444 - 168376138	695	17	0.0226	-1.25	-0.284	KIF25 (-23981)
chr7	53286586 - 53286917	332	36	0.0226	1.076	0.182	POM121L12 (183402)
chr4	3715576 - 3715684	109	12	0.0226	-1.093	-0.228	ADRA2C (-52495)
chr10	126364040 - 126364103	64	6	0.0227	-1.079	-0.43	FAM53B (68548)
chr10	105498968 - 105499006	39	4	0.0227	-1.026	-0.449	SH3PXD2A (116177)
chr8	1304786 - 1305193	408	36	0.0227	1.385	0.166	DLGAP2 (-144543)
chr13	114800758 - 114801473	716	62	0.0228	-1.405	0.003	RASA3 (96971)
chr10	122644535 - 122645269	735	15	0.0228	1.094	0.067	WDR11 (34215)
chr16	86757673 - 86757718	46	4	0.0229	-1.009	-0.433	FOXL1 (145580)
chr17	28576816 - 28576831	16	6	0.0229	-1.039	-0.475	SLC6A4 (-13803)
chr17	78914078 - 78914414	337	36	0.0229	-1.03	-0.103	CHMP6 (-51395)
chr9	124748701 - 124748752	52	6	0.023	-1.014	-0.112	TTLL11 (107159)
chr1	201868333 - 201868418	86	6	0.023	1.628	0.415	SHISA4 (10539)
chr2	241400710 - 241401687	978	40	0.023	-2.325	-0.104	GPC1 (26110)
chr4	7847857 - 7847891	35	11	0.0231	2.442	0	AFAP1 (93779)
chr17	77760486 - 77760628	143	10	0.0232	1.062	0.349	CBX2 (8626)
chr2	101726402 - 101726872	471	16	0.0232	1.187	0.248	TBC1D8 (41078)
chr1	161979801 - 161979841	41	6	0.0232	2.104	0.578	OLFML2B (13823)
chr1	207494070 - 207494559	490	22	0.0233	1.038	0.22	CD55 (-732)
chr8	134313100 - 134313149	50	4	0.0233	-1.302	-0.722	NDRG1 (-3295)
chr18	28640403 - 28640753	351	5	0.0233	2.017	0.633	DSC3 (-17871)
chr10	52324047 - 52324262	216	9	0.0234	3.066	0.785	SGMS1 (59589)
chr1	2115256 - 2115826	571	38	0.0235	-1.013	-0.02	C1orf86 (10672)
chr19	50364544 - 50366053	1510	185	0.0236	1.1	-0.052	PNKP (5524)
chr2	80665290 - 80665347	58	10	0.0236	-1.152	-0.334	LRRTM1 (-133444)
chr5	178656182 - 178656547	366	40	0.0237	2.5	0.246	ADAMTS2 (116067)
chr12	110025093 - 110025618	526	24	0.0237	1.131	0.231	MMAB (-13676)
chr14	35231133 - 35231206	74	8	0.0237	-1.163	-0.136	CFL2 (-48135)
chr11	129805974 - 129806042	69	6	0.0238	-1.086	-0.321	NFRKB (-43104)
chr21	28215204 - 28216349	1146	79	0.0239	-1.518	-0.026	ADAMTS1 (1952)
chr7	106731635 - 106732095	461	5	0.0239	2.66	0.993	PRKAR2B (46771)
chr17	80883214 - 80883368	155	18	0.024	1.18	0.23	ZNF750 (-84837)
chr6	53140429 - 53140463	35	4	0.0241	-1.074	-0.232	ELOVL5 (73302)
chr5	159497759 - 159497783	25	4	0.0241	1.39	0.638	PWWP2A (48659)
chr21	35230859 - 35231286	428	14	0.0242	1.35	-0.051	ATP5O (57212)
chr17	75176601 - 75176704	104	10	0.0242	-1.027	-0.143	SEC14L1 (91821)
chr16	4802391 - 4802893	503	72	0.0242	-1.017	-0.1	ZNF500 (14577)
chr10	91505924 - 91505966	43	6	0.0243	1.157	0.09	KIF20B (44578)
chr12	10857306 - 10857447	142	4	0.0243	-1.394	-0.386	YBX3 (18535)
chr12	113574857 - 113575129	273	10	0.0244	1.015	0.155	RASAL1 (-964)
chr16	1796293 - 1797000	708	52	0.0245	-1.282	-0.205	NME3 (25085)
chr6	166976443 - 166976494	52	14	0.0246	-1.082	-0.29	MPC1 (-179982)
chr9	140321052 - 140321159	108	8	0.0246	1.162	0.113	NOXA1 (3303)
chr22	32006822 - 32007810	989	39	0.0246	-1.725	-0.032	PISD (16891)
chr5	2726103 - 2726311	209	20	0.0246	-1.327	-0.206	IRX2 (25569)
chr1	1268080 - 1268748	669	94	0.0247	-1.529	0.03	TAS1R3 (1720)
chr15	86708308 - 86708339	32	4	0.0247	-1.187	-0.505	AGBL1 (23096)
chr16	27268727 - 27269241	515	24	0.0247	2.054	0.061	NSMCE1 (11131)
chrX	71092473 - 71092993	521	59	0.0248	-1.092	-0.073	NHSL2 (-38205)
chr5	133165530 - 133165535	6	4	0.0248	-1.054	-0.521	C5orf15 (138946)
chr2	239637975 - 239638028	54	4	0.0248	-2.255	-1.306	TWIST2 (-118672)
chr16	71604018 - 71604797	780	14	0.0248	-1.077	-0.152	TAT (6626)
chr11	89866714 - 89866970	257	5	0.0249	1.989	0.896	NAALAD2 (-855)
chr20	21684186 - 21684633	448	44	0.0249	-1.002	0.068	PAX1 (-1888)
chr5	89766795 - 89767006	212	10	0.0249	-1.021	-0.246	MBLAC2 (3685)
chr4	58585515 - 58585644	130	4	0.025	-1.366	-0.966	IGFBP7 (-609028)
chr13	23993013 - 23993663	651	54	0.025	1.09	-0.023	SACS (14503)
chr4	8106248 - 8106308	61	6	0.025	2.704	0.918	ABLIM2 (54158)
chr19	3068408 - 3068435	28	6	0.0251	-1.258	-0.184	AES (-5316)
chr22	28388099 - 28388963	865	40	0.0251	3.768	0.168	PITPNB (-73275)
chr6	32374132 - 32374242	111	15	0.0251	-1.028	-0.241	BTNL2 (718)
chr2	236801782 - 236802198	417	33	0.0252	1.026	0.165	GBX2 (275022)
chr6	26344974 - 26345054	81	5	0.0252	2.043	0.219	BTN3A2 (-20445)
chr13	49152278 - 49153054	777	6	0.0252	1.018	-0.261	RCBTB2 (-45297)
chr9	104356619 - 104357288	670	52	0.0253	-1.096	-0.109	PPP3R2 (330)
chr1	36566922 - 36567284	363	8	0.0253	1.052	0.193	ADPRHL2 (12627)
chr9	102272434 - 102272455	22	6	0.0254	-1.252	-0.337	SEC61B (287861)
chr19	45837410 - 45837469	60	4	0.0254	-1.056	-0.231	KLC3 (-6572)
chr4	189956781 - 189956983	203	30	0.0254	-2.196	-0.211	TRIML1 (896309)
chr2	240685579 - 240685639	61	8	0.0255	-1.391	-0.055	NDUFA10 (279210)
chr12	562222 - 562895	674	76	0.0256	1.161	0.158	B4GALNT3 (-6972)
chr2	80412398 - 80412431	34	4	0.0256	2.142	0.814	LRRTM1 (119460)
chr15	90684899 - 90685014	116	14	0.0256	1.093	0.299	IDH2 (-39220)
chr10	51487545 - 51487636	92	8	0.0257	1.074	0.376	AGAP7 (-1263)
chr16	12058834 - 12059060	227	12	0.0257	1.59	0.3	TNFRSF17 (-17)
chr6	119766412 - 119767041	630	8	0.0257	1.934	0.587	MAN1A1 (-95800)
chr1	59271208 - 59271498	291	12	0.0258	1.122	0.325	JUN (-21568)
chr18	72778447 - 72778547	101	8	0.0258	-1.051	-0.39	ZADH2 (142806)
chr1	229569200 - 229570738	1539	170	0.0258	1.024	0.095	ACTA1 (-128)
chr8	47171675 - 47171879	205	22	0.0258	-1.357	-0.219	NA (NA)
chr6	32452293 - 32452399	107	6	0.0258	2.635	1.308	HLA-DRA (44727)
chr1	200344885 - 200344940	56	4	0.0259	1.198	0.383	ZNF281 (34272)
chr4	101735834 - 101736327	494	5	0.0259	1.065	0.065	EMCN (-296830)
chr3	129065471 - 129065784	314	14	0.0259	1.383	0.018	H1FX (-30507)
chr8	66977308 - 66977431	124	8	0.0259	1.045	0.314	DNAJC5B (43574)
chr8	53013656 - 53013863	208	38	0.0259	1.112	0.189	PCMTD1 (-202101)
chr1	209346326 - 209346676	351	38	0.026	1.11	0.068	CAMK1G (-410561)
chr6	13769525 - 13770188	664	117	0.026	-1.161	-0.25	MCUR1 (44944)
chr15	22947666 - 22947782	117	8	0.026	-1.228	-0.184	CYFIP1 (55061)
chr11	73008058 - 73008446	389	38	0.026	1.004	-0.029	ARHGEF17 (-11082)
chr9	121971430 - 121971498	69	8	0.0261	1.032	0.493	BRINP1 (160281)
chr16	88763636 - 88764289	654	66	0.0261	-1.024	-0.141	RNF166 (8867)
chr5	141755242 - 141755414	173	6	0.0261	-1.16	-0.301	SPRY4 (-50762)
chr8	42609748 - 42609809	62	8	0.0262	-1.134	-0.255	CHRNA6 (14151)
chr11	69962310 - 69962510	201	18	0.0262	1.119	-0.053	ANO1 (38002)
chr2	178483089 - 178483571	483	88	0.0263	1.116	0.178	TTC30A (364)
chr20	24125100 - 24125307	208	16	0.0264	-1.578	-0.387	GGTLC1 (-155787)
chr12	27959728 - 27959906	179	18	0.0265	1.186	0.65	KLHL42 (26864)
chr22	47512452 - 47513585	1134	75	0.0266	-1.813	-0.025	TBC1D22A (354500)
chr2	236432762 - 236432901	140	12	0.0266	-1.201	0.061	AGAP1 (30080)
chr2	240019065 - 240019470	406	40	0.0267	2.006	0.379	TWIST2 (262594)
chr10	124248879 - 124249080	202	22	0.0267	-1.122	-0.222	HTRA1 (27938)
chr10	47057355 - 47057504	150	8	0.0267	1.045	0.31	NPY4R (-26105)
chr10	27607960 - 27608860	901	45	0.0267	1.063	0.469	ACBD5 (-78666)
chr7	102960218 - 102960258	41	4	0.0268	1.087	0.501	PMPCB (22369)
chr2	1132131 - 1132202	72	8	0.0268	-1.331	-0.425	SNTG2 (185612)
chr13	78401536 - 78401873	338	12	0.0268	-1.059	-0.118	EDNRB (92199)
chr1	39281803 - 39282572	770	32	0.0269	1.133	0.279	RRAGC (43308)
chr10	115310487 - 115310547	61	5	0.0269	-2.926	-1.054	HABP2 (-2268)
chr19	45647819 - 45648499	681	82	0.027	-1.135	-0.089	NKPD1 (15249)
chr10	1577218 - 1577617	400	38	0.027	1.286	0.053	ADARB2 (202253)
chr1	16074028 - 16074199	172	10	0.027	-1.122	-0.285	TMEM82 (5196)
chr1	2043782 - 2043881	100	20	0.0271	-1.003	-0.39	PRKCZ (61922)
chr22	37470814 - 37471003	190	14	0.0271	-1.042	-0.192	KCTD17 (23129)
chrX	48064356 - 48064408	53	6	0.0271	-1.769	-0.77	SSX5 (-8183)
chr10	132608803 - 132609175	373	31	0.0271	-1.07	-0.259	GLRX3 (674326)
chr10	76830453 - 76830519	67	6	0.0273	1.043	0.045	DUPD1 (-12214)
chr1	25695799 - 25695835	37	4	0.0273	-2.224	-0.847	TMEM50A (31409)
chr6	13283869 - 13284269	401	22	0.0274	1.334	0.184	TBC1D7 (43075)
chr10	102765134 - 102765448	315	46	0.0274	-1.059	-0.028	LZTS2 (6058)
chr5	177376843 - 177377374	532	18	0.0274	1.409	0	PROP1 (46135)
chr5	148611940 - 148612043	104	5	0.0275	2.085	0.749	AFAP1L1 (-39443)
chr13	24407993 - 24408375	383	45	0.0275	1.01	0.192	MIPEP (55374)
chr19	30017213 - 30017731	519	76	0.0275	-1.182	0.01	VSTM2B (66)
chr7	99938954 - 99938979	26	4	0.0276	2.922	1.542	PILRB (5229)
chr15	22954821 - 22955382	562	32	0.0276	-1.294	-0.007	CYFIP1 (62438)
chr17	50235709 - 50236422	714	74	0.0277	-1.041	0.019	CA10 (22)
chr6	134953111 - 134953187	77	7	0.0278	-1.184	-0.696	SGK1 (-313953)
chr2	219723560 - 219724068	509	67	0.0278	1.055	0.17	WNT6 (-730)
chr4	41181070 - 41181319	250	10	0.0278	1.468	0.39	APBB2 (35355)
chr5	178949159 - 178949318	160	8	0.0278	1.029	-0.011	RUFY1 (-28321)
chr14	101701352 - 101701469	118	12	0.0279	2.138	0.493	DIO3 (-326278)
chr8	19605095 - 19605131	37	4	0.028	1.75	0.342	INTS10 (-69538)
chr17	17929033 - 17929149	117	10	0.0281	1.006	0.212	ATPAF2 (13391)
chr3	32108105 - 32108255	151	4	0.0281	-1.115	-0.315	GPD1L (-39823)
chr1	169733840 - 169733895	56	8	0.0282	1.521	0.301	METTL18 (30240)
chr13	114523789 - 114524244	456	64	0.0283	1.03	0.26	GAS6 (43024)
chr1	244942063 - 244942113	51	10	0.0284	2.047	0.109	COX20 (-56536)
chr1	2553758 - 2553767	10	4	0.0284	2.659	1.38	MMEL1 (10667)
chr12	124879963 - 124880159	197	24	0.0284	1.346	0.137	NCOR2 (99737)
chr19	39862827 - 39863086	260	8	0.0286	2.509	0.676	PAF1 (18879)
chr15	26093379 - 26093385	7	4	0.0287	1.061	0.487	ATP10A (14973)
chr6	88315970 - 88316020	51	4	0.0287	-1.054	-0.151	ORC3 (16142)
chr19	46274531 - 46274916	386	34	0.0288	-1.124	-0.306	SIX5 (-2239)
chr16	89170123 - 89170544	422	22	0.0289	-1.28	-0.399	ACSF3 (10116)
chr1	249115467 - 249115499	33	4	0.0289	1.11	0.511	SH3BP5L (5349)
chr11	3142050 - 3142210	161	12	0.0289	1.015	0.15	OSBPL5 (44454)
chr14	21863071 - 21863239	169	20	0.0289	-1.029	-0.251	SUPT16H (-10730)
chr14	104192941 - 104193133	193	25	0.029	1.024	0.224	ZFYVE21 (10970)
chr5	72676163 - 72676924	762	98	0.029	-1.022	0.05	FOXD1 (67809)
chr17	263193 - 263712	520	57	0.029	1.184	0.179	C17orf97 (3334)
chr19	848860 - 848959	100	8	0.0293	1.223	0.326	ELANE (-2105)
chr7	27178451 - 27178933	483	24	0.0293	1.011	-0.035	HOXA5 (4595)
chr1	208508837 - 208508959	123	14	0.0293	1	0.319	PLXNA2 (-91233)
chr7	155324597 - 155324744	148	12	0.0294	-1.054	-0.283	CNPY1 (1887)
chr2	203157043 - 203157097	55	4	0.0294	1.037	0.529	NOP58 (26631)
chr9	99639535 - 99640020	486	100	0.0294	-1.091	-0.069	ZNF782 (-23007)
chr3	4836180 - 4836727	548	26	0.0294	-1.543	-0.102	BHLHE40 (-184348)
chr16	24942451 - 24942712	262	16	0.0295	1.071	0.032	ARHGAP17 (84071)
chr16	89696045 - 89696328	284	24	0.0295	-2.48	-0.437	DPEP1 (9186)
chr3	52561773 - 52562287	515	30	0.0296	1.155	-0.017	NT5DC2 (5763)
chr10	1468464 - 1468503	40	6	0.0297	1.439	0.664	ADARB2 (311187)
chr11	64297456 - 64297535	80	14	0.0297	-1.121	-0.075	SLC22A11 (-25603)
chr17	79005277 - 79005733	457	42	0.0297	1.005	0.006	BAIAP2 (-3457)
chr20	18735103 - 18735112	10	4	0.0297	-1.443	-0.819	SCP2D1 (-59263)
chr12	52797920 - 52798400	481	9	0.0298	2.152	0.631	KRT82 (1979)
chr8	1568775 - 1568889	115	4	0.0299	-1.851	-0.828	DLGAP2 (119300)
chr16	26732566 - 26732731	166	10	0.0299	-1.064	-0.285	KDM8 (-482648)
chr5	95231578 - 95231594	17	6	0.03	1.301	0.464	ELL2 (66189)
chr9	6805190 - 6805233	44	4	0.0301	-1.071	-0.528	KDM4C (47555)
chr3	16069391 - 16069463	73	6	0.0301	-1.547	-0.598	GALNT15 (-146729)
chr9	95783341 - 95783397	57	7	0.0301	-1.582	-0.062	SUSD3 (-37620)
chr14	55883768 - 55883823	56	4	0.0302	1.075	0.378	ATG14 (-5219)
chr7	129846025 - 129846387	363	24	0.0302	1.038	0.081	TMEM209 (-868)
chr3	186901192 - 186901209	18	4	0.0302	1.047	0.425	RTP1 (-14074)
chr20	62439445 - 62439829	385	57	0.0302	-1.094	-0.09	ZBTB46 (22930)
chr1	44002889 - 44003173	285	12	0.0303	1.691	0.193	PTPRF (6484)
chr11	63883967 - 63884381	415	46	0.0304	-1.106	-0.182	FLRT1 (13514)
chr2	52856816 - 52857124	309	60	0.0304	1.002	0.062	NA (NA)
chr10	134002674 - 134002792	119	26	0.0304	2.343	0.36	DPYSL4 (2329)
chr5	149666817 - 149666884	68	8	0.0305	-1.086	-0.355	CAMK2A (2342)
chr8	80993543 - 80993727	185	6	0.0306	-1.027	-0.151	TPD52 (-584)
chr2	219146303 - 219146932	630	26	0.0306	1.513	0.125	TMBIM1 (4955)
chr3	54353652 - 54353712	61	4	0.0306	-1.182	-0.459	CACNA2D3 (196989)
chr10	73424392 - 73424396	5	4	0.0307	-1.922	-0.81	C10orf105 (55184)
chr9	130955135 - 130955536	402	85	0.0309	1.07	0.429	DNM1 (-10323)
chr16	54200213 - 54200241	29	4	0.0311	-1.045	-0.665	IRX3 (120448)
chr7	151599583 - 151599783	201	20	0.0311	1.312	0.041	PRKAG2 (-25473)
chr7	100420019 - 100420233	215	24	0.0311	-1.082	-0.223	EPHB4 (4995)
chr2	121139431 - 121139482	52	4	0.0312	1.696	0.974	INHBB (35737)
chr21	43583861 - 43583949	89	8	0.0312	-1.039	-0.263	ABCG1 (-55323)
chr14	84334017 - 84334179	163	6	0.0314	-1.499	-0.482	NA (NA)
chr9	91789325 - 91789443	119	8	0.0315	1.468	0.454	SHC3 (4298)
chr4	13532837 - 13533188	352	39	0.0317	1.022	0.088	NKX3-2 (13662)
chr21	37631923 - 37631972	50	8	0.0317	1.812	0.748	MORC3 (-60540)
chr1	4832297 - 4832594	298	42	0.0318	1.033	0.12	AJAP1 (117340)
chr13	101331189 - 101331226	38	6	0.0318	1.192	0.324	TMTC4 (-4158)
chr2	3475646 - 3475890	245	14	0.0318	1.049	0.104	ADI1 (47739)
chr6	30670129 - 30670651	523	16	0.0318	-1.186	-0.249	NRM (-11193)
chr9	139404988 - 139405292	305	52	0.032	-1.361	0.025	SEC16A (-32999)
chr7	613541 - 614048	508	44	0.0321	1.233	-0.018	PDGFA (-54763)
chr7	136558341 - 136558435	95	6	0.0321	-1.19	-0.495	CHRM2 (4972)
chr6	167250399 - 167250594	196	26	0.0322	1.445	0.144	RPS6KA2 (25543)
chr1	8376842 - 8376932	91	9	0.0322	1.043	0.138	SLC45A1 (-999)
chr15	101633255 - 101633305	51	8	0.0322	-1.05	-0.253	CHSY1 (158857)
chr2	86844496 - 86844524	29	4	0.0323	-1.071	-0.536	RNF103 (6468)
chr21	37438281 - 37438381	101	5	0.0323	1.088	0.615	CBR1 (-3908)
chr2	3446735 - 3447179	445	24	0.0324	-1.1	-0.242	TRAPPC12 (63500)
chr1	181031833 - 181032091	259	12	0.0325	1.019	0.107	IER5 (-25676)
chr14	105056222 - 105056365	144	14	0.0326	-1.408	-0.041	C14orf180 (10272)
chrX	24073090 - 24073135	46	10	0.0326	-1.047	-0.604	EIF2S3 (279)
chr7	1126241 - 1126841	601	67	0.0327	-1.232	-0.026	GPER1 (98)
chr16	88788793 - 88789233	441	50	0.0327	1.103	0.093	CTU2 (16142)
chr1	56320950 - 56320969	20	4	0.0327	-2.353	-1.156	USP24 (-640173)
chr6	97413610 - 97413636	27	4	0.0329	1.173	0.515	KLHL32 (41018)
chr4	186759388 - 186759473	86	6	0.0329	1.001	-0.025	SORBS2 (118376)
chr5	16794732 - 16794934	203	34	0.0329	1.854	0.269	MYO10 (141539)
chr10	14574784 - 14574818	35	4	0.033	2.501	2.156	FRMD4A (-201918)
chr3	188067239 - 188067393	155	8	0.0331	-1.145	0.03	LPP (136595)
chr1	6144970 - 6145092	123	8	0.0332	-2.019	-0.412	KCNAB2 (39050)
chr7	104836951 - 104837009	59	4	0.0332	-3.203	-1.537	KMT2E (182354)
chr4	8216025 - 8216307	283	20	0.0333	2.049	0.275	SH3TC1 (15072)
chr14	104568107 - 104568167	61	8	0.0335	-1.039	-0.321	ASPG (16121)
chr1	161023081 - 161023137	57	10	0.0335	1.101	0.125	USF1 (-7342)
chr16	89613346 - 89613530	185	28	0.0335	-2.209	-0.202	RPL13 (-13681)
chr4	1030989 - 1031059	71	14	0.0336	-1.326	-0.22	FGFRL1 (27257)
chr11	131547152 - 131547320	169	12	0.0336	1.013	0.223	NTM (-234120)
chr9	98546936 - 98548046	1111	20	0.0336	1.396	0.221	ERCC6L2 (-90492)
chr21	45546696 - 45546832	137	12	0.0337	-1.027	-0.355	C21orf33 (-6723)
chr16	88174020 - 88174159	140	20	0.0337	1.633	0.145	BANP (170465)
chr12	12625592 - 12625638	47	8	0.0338	-1.079	-0.354	DUSP16 (89702)
chr12	2333148 - 2333468	321	6	0.0339	-1.111	-0.325	CACNA1C (170579)
chr9	37521773 - 37521863	91	6	0.0339	1.017	0.407	POLR1E (35886)
chr1	215791864 - 215791915	52	4	0.0339	-1.152	-0.332	KCTD3 (51154)
chr7	157934500 - 157935033	534	44	0.0339	-1.106	-0.138	PTPRN2 (445605)
chr5	121648949 - 121649043	95	12	0.034	1.105	0.273	SNCAIP (1232)
chr16	56848870 - 56848918	49	6	0.034	-1.111	-0.436	SLC12A3 (-50225)
chrX	114426686 - 114427195	510	90	0.034	-1.99	0.031	RBMXL3 (2977)
chr14	49518202 - 49518216	15	4	0.034	1.361	0.622	RPS29 (534885)
chr1	37237362 - 37237434	73	12	0.0341	-1.184	0.048	GRIK3 (262328)
chr18	11392306 - 11392370	65	6	0.0341	1.063	0.328	PIEZO2 (-243751)
chr1	44390376 - 44390402	27	6	0.0341	-2.575	-1.03	ARTN (-8603)
chr2	74752705 - 74752757	53	6	0.0342	-1.024	-0.043	DQX1 (732)
chr2	73216329 - 73216808	480	12	0.0345	1.087	0.174	EMX1 (71964)
chr3	128664822 - 128665517	696	14	0.0347	-1.544	-0.128	EFCC1 (-55303)
chr3	123474059 - 123474069	11	4	0.0348	-1.04	-0.44	MYLK (129085)
chr10	114902923 - 114903296	374	20	0.0348	1.372	0.032	TCF7L2 (193100)
chr14	71112909 - 71112965	57	6	0.0349	-1.645	-0.713	MED6 (-45553)
chr1	161427044 - 161427121	78	18	0.0349	1.089	0.545	FCGR2A (-48138)
chr17	37894632 - 37894973	342	28	0.035	-1.07	0.009	GRB7 (-222)
chr6	137296000 - 137296068	69	4	0.0351	1.066	0.311	SLC35D3 (52632)
[truncated: 213 more rows]

## Sheet: SuppTable 3
Supplementary Table 3
Suggestive differentially methylated CpGs (p < 1e-05) for GlycA
Chr	Genomic_Position	EffectSize (logFC)	Nearest_Gene (bp)
16	78079801	-5.26e-05	CLEC3A (23389)
17	11145885	-6.75e-05	SHISA6 (1305)
1	231156778	-4.76e-05	ARV1 (41983)
2	132058067	0.000157	POTEE (82185)
5	922975	0.000137	BRD9 (-30036)
7	94538165	-3.88e-05	PPP1R9A (1216)
6	117583181	-1.24e-05	VGLL2 (-3556)
12	38557362	-3.86e-05	ALG10B (-153018)
5	3504372	3.87e-05	IRX1 (-91796)
12	23779883	3.44e-05	SOX5 (322754)
2	64870301	-7.27e-05	SERTAD2 (10746)
5	177377808	-4.42e-05	PROP1 (45435)
6	167367722	-0.000141	RNASET2 (2468)
5	179621166	-6.39e-05	RASGEF1C (-55817)
1	2363513	7.13e-05	PEX10 (-19544)
10	73798619	-5.76e-05	SPOCK2 (49912)
4	185942529	-1.48e-05	HELT (2446)
6	46977964	-3.38e-05	GPR110 (32135)
7	73920036	-3.29e-05	GTF2IRD1 (51736)
2	4402282	-7.48e-05	DCDC2C (650829)
15	73482029	1.89e-05	NEO1 (137978)
19	17354753	3.6e-05	NR2F6 (1996)
9	801996	-2.59e-05	DMRT1 (-39694)
5	848709	0.000156	ZDHHC11 (2392)
19	1763856	3.28e-05	ONECUT3 (11484)
9	34318844	-2.04e-05	KIF24 (10354)
7	151488083	-2.22e-05	PRKAG2 (86127)
4	1396819	2.77e-05	NKX1-1 (3300)
8	19409024	9.54e-05	CSGALNACT1 (50982)
20	31151848	-3.7e-05	ENSG00000204393 (-23433)
3	131181555	-3.47e-05	MRPL3 (40258)
X	79269548	5.08e-05	TBX22 (-8193)
9	139249049	-3.44e-05	DNLZ (9192)
12	54320342	-9.63e-05	HOXC13 (-12193)
3	157816294	-5.82e-05	SHOX2 (7655)
5	844594	0.000122	ZDHHC11 (6507)
16	66751087	-7.73e-05	CMTM4 (-20477)
10	88850398	-6.5e-05	GLUD1 (4225)
16	67418960	-4.11e-05	TPPP3 (6896)
5	855235	0.00015	ZDHHC11 (-4134)
20	30168694	-3.64e-05	ID1 (-24392)
7	34179295	-7.32e-05	BMPER (234772)
5	864466	0.000147	ZDHHC11 (-13365)
2	64372088	3.42e-05	PELI1 (-500)
7	210012	5.97e-05	FAM20C (17043)
5	96120323	-3.95e-05	ERAP1 (23480)
X	45626711	-4.49e-05	CXorf36 (-566565)
X	119378502	5.99e-05	ZBTB33 (-6105)
11	91864848	-0.000206	FAT3 (-220414)
2	1897311	2.32e-05	PXDN (-149033)
11	71117697	-3.61e-05	DHCR7 (41784)
11	69518000	-1.86e-05	FGF19 (1410)
X	99884827	-0.000218	TSPAN6 (6976)
1	227931340	-2.1e-05	JMJD4 (-8228)
8	72754315	-9.26e-05	MSC (2388)
X	99884828	-0.000223	TSPAN6 (6975)
5	180167567	4.24e-05	OR2Y1 (-468)
11	2786302	-0.000175	CDKN1C (120809)
11	11811515	-7.68e-05	USP47 (-51455)
16	50776145	1.43e-05	CYLD (-526)
3	196728776	-6.25e-05	MFI2 (27911)
16	46824155	-2.18e-05	C16orf87 (41168)
16	50776152	7.21e-06	CYLD (-519)
5	843151	9.28e-05	ZDHHC11 (7950)
16	1250315	-5.04e-05	TPSG1 (24942)
17	72885613	-3.36e-05	FADS6 (4095)
X	54948126	-0.000129	TRO (882)
15	91446623	1.55e-05	MAN2A2 (-797)
22	50721120	6.01e-05	MAPK11 (-12298)
2	42229179	3.8e-05	PKDCC (-45981)
19	2731186	-6.14e-05	ENSG00000267001 (8860)
12	109204528	-2.23e-05	SSH1 (46838)
9	127911968	-2.71e-05	SCAI (-6193)
11	68682361	-3.28e-05	IGHMBP2 (11051)
10	135109480	2.37e-05	TUBGCP2 (7005)
8	55436255	-5.72e-05	SOX17 (65760)
17	48624202	-3.12e-05	SPATA20 (-248)
16	50776156	8.05e-06	CYLD (-515)
9	124320071	-2.36e-05	DAB2IP (-9328)
1	55504650	-0.000261	PCSK9 (-571)
11	114493826	-2.52e-05	NXPE4 (-27342)
9	140173239	-3.53e-05	TOR4A (1038)
2	383328	-5.41e-05	FAM150B (-95032)

## Sheet: SuppTable 4
Supplementary Table 2D
Suggestive and significant differentially methylated CpGs (p < 5 e-08 & p < 1e-05) for SPC1
chr	Genomic_Position	EffectSize	Nearest_Gene
2	11889304	-2.14e-05	LPIN1 (71583)
12	130823675	1.37e-05	PIWIL1 (1243)
8	1905131	-8.6e-05	KBTBD11 (-16913)
4	26484387	1.02e-05	CCKAR (7697)
7	32290577	-1.12e-05	PDE1C (48364)
8	1897937	-2.89e-05	KBTBD11 (-24107)
7	4803527	-8.52e-06	AP5Z1 (-11726)
17	76468856	4.21e-05	PGS1 (94135)
8	1897911	-6.21e-05	KBTBD11 (-24133)
17	80303034	-8.83e-05	SECTM1 (-11160)
4	42169584	-1.35e-05	SLC30A9 (177095)
16	570245	-8.88e-06	CAPN15 (-7611)
8	1905132	-7.97e-05	KBTBD11 (-16912)
9	140189391	1.69e-05	NRARP (7312)
2	220301815	1.37e-05	SPEG (2247)
19	36345899	2.33e-05	KIRREL2 (-1925)
16	48593614	4.8e-05	N4BP1 (50506)
5	26010041	-3.55e-05	NA (NA)
14	91758533	-8.93e-06	GPR68 (-38264)
9	34836017	-1.31e-05	FAM205A (-106553)
8	1897936	-2.98e-05	KBTBD11 (-24108)
17	80303678	-8.08e-05	SECTM1 (-11804)
6	33760959	1.6e-05	LEMD2 (-4046)
12	109003610	-2.1e-05	TMEM119 (-11710)
17	80303585	-8.16e-05	SECTM1 (-11711)
20	52445078	-2.76e-05	ZNF217 (-234700)
17	80303586	-7.96e-05	SECTM1 (-11712)
4	21858063	-1.28e-05	KCNIP4 (92359)
2	241376676	2.03e-05	GPC1 (1588)
4	71521689	-2.54e-05	IGJ (10688)
8	1897933	-4.43e-05	KBTBD11 (-24111)
16	1591591	6.96e-05	TMEM204 (8017)
1	51775021	-1.21e-05	TTC39A (35767)
X	39865471	-1.42e-05	BCOR (91185)
11	133789489	4.04e-05	IGSF9B (37391)
7	129774764	7.99e-06	KLHDC10 (64414)
3	124541302	1.59e-05	ITGB5 (64842)
3	181438340	-2.71e-05	SOX2 (8618)
6	1318868	-1.1e-05	FOXQ1 (6193)
9	98389105	-2.82e-05	PTCH1 (-118162)
17	80320561	-7.58e-05	TEX19 (3438)
17	80303677	-8.44e-05	SECTM1 (-11803)
17	80300749	-7.68e-05	SECTM1 (-8875)
12	132348645	8.47e-06	ULK1 (-30551)
8	46951772	-1.39e-05	NA (NA)
11	46407435	6.03e-06	CHRM4 (672)
11	57405284	-9.02e-06	YPEL4 (12133)
X	123096007	3e-05	STAG2 (1638)
11	93063136	-3.01e-05	CCDC67 (-747)
11	119928838	-2.52e-05	TRIM29 (80323)
17	80320560	-8.07e-05	TEX19 (3437)
1	28527185	-1.06e-05	PTAFR (-23486)
12	106474357	-1.72e-05	NUAK1 (59454)
5	35136813	-1.1e-05	AGXT2 (-88615)
17	8645009	-4.02e-05	CCDC42 (3145)
3	139254180	-1.44e-05	RBP1 (4491)
1	245673560	-1.41e-05	KIF26B (355273)
1	16861819	-1.72e-05	NBPF1 (78163)
1	83991464	-1.05e-05	TTLL7 (473351)
17	21319309	-7.71e-06	KCNJ12 (39800)
19	12984536	-1.79e-05	DNASE2 (7746)
6	30582334	-2.14e-05	PPP1R10 (2687)
17	60217532	-2.21e-05	MED13 (-74889)
X	38187006	2.25e-05	RPGR (-209)
8	1897886	-3.28e-05	KBTBD11 (-24158)
8	1897969	-4.16e-05	KBTBD11 (-24075)
14	50233663	-1.14e-05	KLHDC2 (-663)
7	154705033	4.37e-05	PAXIP1 (89761)
19	5789421	-7.3e-06	ENSG00000267157 (-3791)
22	30951028	-1.31e-05	SEC14L6 (-8359)
11	63530771	-1.52e-05	MARK2 (-75629)
7	4877723	-1.77e-05	PAPOLB (23902)
1	228336898	-8.36e-06	GJC2 (-655)
13	114886735	6.66e-06	RASA3 (11351)
16	842526	6.91e-06	CHTF18 (3904)
11	133789451	3.98e-05	IGSF9B (37429)
1	150997133	-2.93e-06	BNIPL (-11913)
7	2155144	-2.86e-05	MAD1L1 (117734)
22	29730645	-1.01e-05	RASL10A (-18900)
7	74988637	-1.28e-06	TRIM73 (-36266)
15	93865562	-1.02e-05	RGMA (-248470)
1	26624594	2.59e-05	SH3BGRL3 (18927)
13	53424184	-6.64e-06	PCDH8 (-1409)
3	99356945	9.65e-06	COL8A1 (-374)
1	21606768	-6.59e-06	ECE1 (10214)
2	114300051	-1.8e-05	FOXD4L1 (43390)
19	6215152	-8.67e-06	MLLT1 (64807)
6	166858120	5.6e-06	MPC1 (-61634)
3	195723570	-3.36e-05	TFRC (85490)
4	114027705	-1.23e-05	ANK2 (56873)
1	2483728	-1.01e-05	TNFRSF14 (-4077)

## Sheet: SuppTable 5
Supplementary Table 5
Suggestive differentially methylated CpGs (p < 1e-05) for SPC3
Chr	Genomic_Position	EffectSize (logFC)	Nearest_Gene (bp)
2	107974839	-0.000483	RGPD4 (-468554)
11	17786458	-0.000208	KCNC1 (30099)
16	33939274	0.000247	ENSG00000259680 (-291578)
6	1596602	-0.000124	FOXC1 (-14079)
11	34226405	0.000116	NAT10 (99256)
6	161347139	-0.000502	MAP3K4 (-65677)
12	58236235	-0.000213	CTDSP2 (4287)
19	40616765	0.000235	ZNF780A (-19920)
9	138797662	0.000203	CAMSAP1 (1408)
2	107974838	-0.00044	RGPD4 (-468555)
X	152818658	0.000144	ATP2B3 (17078)
20	44662690	-0.000193	SLC12A5 (12334)
5	6420206	-9.08e-05	UBE2QL1 (-28530)
12	133179279	0.000273	P2RX2 (-16124)
5	165818	-0.000201	PLEKHG4B (25445)
12	122079189	-0.000478	ORAI1 (14734)
8	139868997	-0.000336	COL22A1 (57239)
6	11822743	-0.0001	ADTRP (-43707)
9	133960973	0.000142	AIF1L (-10890)
17	76962761	-0.000324	LGALS3BP (13430)
9	139915906	6.79e-05	ABCA2 (6736)
1	33625383	-0.000225	TRIM62 (21884)
4	1594824	-0.000136	FAM53A (91164)
6	139122084	-9.86e-05	ECT2L (5021)
1	4645423	0.00012	AJAP1 (-69682)
9	80854611	8.72e-05	CEP78 (3488)
20	33567683	-0.000235	MYH7B (4477)
16	85418837	-0.000214	GSE1 (-227985)
20	55748451	0.000128	BMP7 (93233)
5	58813853	8.93e-05	PDE4D (375772)
22	22039067	6.69e-05	PPIL2 (18794)
9	140708134	-0.000101	CACNA1B (-64107)
15	60288085	-0.00015	FOXB1 (-8336)
16	71682831	-0.0003	MARVELD3 (22741)
16	86787523	-0.000169	FOXL1 (175408)
5	137802378	0.000116	EGR1 (1199)
4	7646860	9.62e-05	PSAPL1 (-210160)
19	430776	-0.000233	C2CD4C (-21637)
15	86805510	-0.000483	AGBL1 (120283)
1	36004560	-0.000165	KIAA0319L (18454)
17	60215399	-0.000166	MED13 (-72756)
17	33775708	-5.79e-05	SLFN13 (148)
1	200857859	0.000105	C1orf106 (-6090)
1	17091075	-0.000101	NBPF1 (-151093)
13	28554472	0.000311	URAD (8319)
9	97408470	0.000119	FBP1 (-5939)
13	101169798	-0.000129	GGACT (66453)
10	93712794	-0.000191	BTAF1 (29268)
2	133014991	-0.000125	GPR39 (-159156)
17	80038968	0.000115	DUS1L (-15547)
13	19918816	0.00029	TPTE2 (158603)
2	229045382	0.000101	SPHKAP (979)
19	430775	-0.000267	C2CD4C (-21636)
17	16220964	0.000136	CENPV (35849)
2	223166837	-0.000113	PAX3 (-3137)
16	2961001	0.000156	FLYWCH1 (-999)
16	46878078	-0.00021	C16orf87 (-12755)
11	9160765	-0.000466	SCUBE2 (-47619)
19	28262638	-0.00021	NA (NA)
9	133308063	-0.000443	ASS1 (-12286)
21	44582918	-0.000194	CRYAA (-6200)
3	126006747	-6.04e-05	KLF15 (69538)
1	194435968	-0.000301	NA (NA)
12	122013998	-0.000454	KDM2B (4891)
12	8202474	-0.000203	C3AR1 (16593)
8	124500218	-0.000221	FBXO32 (53228)
19	5229647	-0.000306	PTPRS (111167)
16	84828958	-8.63e-05	CRISPLD2 (-24632)
12	2903269	-0.000168	FKBP4 (-850)
15	86805511	-0.000442	AGBL1 (120284)
12	7758967	0.000193	APOBEC1 (59522)
16	46878075	-0.000234	C16orf87 (-12752)
2	208631887	-0.000183	FZD5 (2400)
12	126345994	-0.000237	TMEM132B (534832)
11	119032668	8.07e-05	NLRX1 (-6805)
5	79947627	-0.000289	MTRNR2L2 (-772)
5	8840602	-0.000252	SEMA5A (705585)
11	67049970	0.000248	ANKRD13D (-6792)
1	46705910	-0.000171	RAD54L (-7494)
10	48358562	0.000117	ZNF488 (3538)
22	42306428	2.26e-05	SHISA8 (4142)
1	204966209	-0.000146	CNTN2 (-46116)
14	99584618	-6.55e-05	BCL11B (152947)
11	130060441	9.45e-05	ST14 (30984)
X	154842438	0.000237	TMLHE (159)
2	15909911	-0.000305	MYCN (-170775)
12	126346004	-0.000219	TMEM132B (534842)
3	172467275	-0.00014	ECT2 (-1219)
10	8076139	-0.000105	GATA3 (-20517)
4	97273454	-0.000146	PDHA2 (512215)
16	5008590	0.000231	SEC14L5 (272)
10	73605521	-0.000129	PSAP (5605)
1	51975434	0.000107	EPS15 (9566)
11	381817	-0.000224	B4GALNT4 (12013)
16	46878052	-0.000227	C16orf87 (-12729)
7	2184236	-0.000191	MAD1L1 (88642)
9	2540741	-0.000223	VLDLR (-81093)
5	17354527	-9.26e-05	BASP1 (136858)
3	122339937	-0.000297	PARP15 (43488)
16	46877962	-0.000212	C16orf87 (-12639)
20	43803605	-0.00027	PI3 (88)
11	69440296	-0.000147	CCND1 (-15559)
